# Supplementary material for: Tailored Multiplex Real-Time RT-PCR with Species-Specific Internal Positive Controls for Detecting SARS-CoV-2 in Canine and Feline Clinical Samples
Source: Animals (Basel). 2023 Feb 9;13(4):602. doi: 10.3390/ani13040602 (PMC9951688; doi:10.3390/ani13040602)
Supplement: Supplementary file 1 [file animals-13-00602-s001.zip]

Archive with 3 entries (3 files):
- Supplementary Figure S1.pdf
- Supplementary Table S1.docx
- Supplementary tables-S2, S3.xlsx
