# Supplementary material for: Tailored Multiplex Real-Time RT-PCR with Species-Specific Internal Positive Controls for Detecting SARS-CoV-2 in Canine and Feline Clinical Samples
Source: Animals (Basel). 2023 Feb 9;13(4):602. doi: 10.3390/ani13040602 (PMC9951688; doi:10.3390/ani13040602)
Supplement: Supplementary file 1 [file animals-13-00602-s001.zip › Supplementary tables-S2, S3.xlsx]

## Sheet: Supplementary table 2.
Supplementary Table 2. SARS-CoV-2 sequences used for designing primers and probes in this study.
No.	Host	WHO label	Collected region	GenBank accession No. / GISAID Accession ID
1	Human	-	China	NC_045512 (Reference strain)
2	Human	Alpha	Romania	EPI_ISL_4184762
3	Human	Alpha	England	EPI_ISL_4122883
4	Human	Alpha	Denmark	EPI_ISL_4105800
5	Human	Alpha	Cambodia	EPI_ISL_4071840
6	Human	Alpha	Spain	EPI_ISL_4107295
7	Human	Alpha	USA	EPI_ISL_4169703
8	Human	Alpha	Italy	EPI_ISL_4128663
9	Human	Alpha	Japan	EPI_ISL_3950065
10	Human	Alpha	Turkey	EPI_ISL_4075625
11	Human	Alpha	Germany	EPI_ISL_4042449
12	Human	Alpha	France	EPI_ISL_3915371
13	Human	Alpha	Pakistan	EPI_ISL_4018976
14	Human	Alpha	Thailand	EPI_ISL_4170074
15	Human	Alpha	Chile	EPI_ISL_4080690
16	Human	Alpha	Sint Maarten	EPI_ISL_4076591
17	Human	Alpha	Martinique	EPI_ISL_4171494
18	Human	Alpha	Canada	EPI_ISL_4025958
19	Human	Alpha	India	EPI_ISL_3982492
20	Human	Alpha	Cambodia	EPI_ISL_3387376
21	Human	Alpha	Finland	EPI_ISL_3644407
22	Human	Alpha	French Guiana	EPI_ISL_3501666
23	Human	Alpha	USA	EPI_ISL_3349834
24	Human	Alpha	Lithuania	EPI_ISL_3060036
25	Human	Alpha	Denmark	EPI_ISL_3075965
26	Human	Alpha	Japan	EPI_ISL_3195579
27	Human	Alpha	Italy	EPI_ISL_3270754
28	Human	Alpha	Spain	EPI_ISL_2047716
29	Human	Alpha	USA	EPI_ISL_3759431
30	Human	Alpha	Japan	EPI_ISL_3871882
31	Human	Alpha	Georgia	EPI_ISL_3208498
32	Human	Alpha	France	EPI_ISL_2933251
33	Human	Alpha	Sri Lanka	EPI_ISL_2803302
34	Human	Alpha	Belgium	EPI_ISL_4007334
35	Human	Alpha	Portugal	EPI_ISL_2796118
36	Human	Alpha	Israel	EPI_ISL_3279349
37	Human	Alpha	Italy	EPI_ISL_2020611
38	Human	Alpha	Italy	EPI_ISL_2020684
39	Human	Alpha	Italy	EPI_ISL_2020685
40	Human	Alpha	Italy	EPI_ISL_736782
41	Human	Alpha	Italy	EPI_ISL_736784
42	Human	Alpha	USA	EPI_ISL_2628495
43	Human	Alpha	USA	EPI_ISL_802620
44	Human	Alpha	USA	EPI_ISL_802622
45	Human	Alpha	Mongolia	EPI_ISL_10899809
46	Human	Alpha	South Korea	EPI_ISL_1165020
47	Human	Alpha	South Korea	EPI_ISL_1622471
48	Human	Alpha	South Korea	EPI_ISL_2284530
49	Human	Alpha	South Korea	EPI_ISL_2332375
50	Human	Alpha	South Korea	EPI_ISL_3026213
51	Human	Alpha	South Korea	EPI_ISL_3026439
52	Human	Alpha	South Korea	EPI_ISL_3026816
53	Human	Gamma	Chile	EPI_ISL_4170734
54	Human	Gamma	USA	EPI_ISL_4095441
55	Human	Gamma	Brazil	EPI_ISL_3997118
56	Human	Gamma	Spain	EPI_ISL_4112978
57	Human	Gamma	England	EPI_ISL_4047056
58	Human	Gamma	French Guiana	EPI_ISL_4084967
59	Human	Gamma	Portugal	EPI_ISL_4107257
60	Human	Gamma	Netherlands	EPI_ISL_4076118
61	Human	Gamma	Mexico	EPI_ISL_3943605
62	Human	Gamma	Japan	EPI_ISL_3983486
63	Human	Gamma	Canada	EPI_ISL_4054756
64	Human	Gamma	Italy	EPI_ISL_3537395
65	Human	Gamma	Germany	EPI_ISL_3877468
66	Human	Gamma	Suriname	EPI_ISL_4003164
67	Human	Gamma	Aruba	EPI_ISL_4077052
68	Human	Gamma	Argentina	EPI_ISL_4003469
69	Human	Gamma	Costa Rica	EPI_ISL_3761771
70	Human	Gamma	Finland	EPI_ISL_4093606
71	Human	Gamma	Trinidad and Tobago	EPI_ISL_4063362
72	Human	Gamma	India	EPI_ISL_3935302
73	Human	Gamma	Turkey	EPI_ISL_3533872
74	Human	Gamma	Belgium	EPI_ISL_3868209
75	Human	Gamma	Chile	EPI_ISL_3938644
76	Human	Gamma	USA	EPI_ISL_3907856
77	Human	Gamma	Ireland	EPI_ISL_3980172
78	Human	Gamma	Brazil	EPI_ISL_3806782
79	Human	Gamma	French Guiana	EPI_ISL_3398108
80	Human	Gamma	Italy	EPI_ISL_3453178
81	Human	Gamma	France	EPI_ISL_3802197
82	Human	Gamma	Belgium	EPI_ISL_3504734
83	Human	Gamma	Trinidad and Tobago	EPI_ISL_4063331
84	Human	Gamma	Switzerland	EPI_ISL_3666911
85	Human	Gamma	Ecuador	EPI_ISL_3260705
86	Human	Gamma	Argentina	EPI_ISL_4083071
87	Human	Gamma	Colombia	EPI_ISL_3278303
88	Human	Gamma	USA	EPI_ISL_3937445
89	Human	Gamma	Chile	EPI_ISL_3905359
90	Human	Gamma	Argentina	EPI_ISL_4003473
91	Human	Gamma	Brazil	EPI_ISL_3825455.2
92	Human	Gamma	Costa Rica	EPI_ISL_3948538
93	Human	Gamma	Mexico	EPI_ISL_3805737
94	Human	Gamma	Montenegro	EPI_ISL_3664280
95	Human	Gamma	Finland	EPI_ISL_4093614
96	Human	Gamma	Norway	EPI_ISL_4125399
97	Human	Gamma	Peru	EPI_ISL_4172971
98	Human	Gamma	Turkey	EPI_ISL_3256537
99	Human	Gamma	Ecuador	EPI_ISL_3068159
100	Human	Gamma	Switzerland	EPI_ISL_2833668
101	Human	Gamma	Spain	EPI_ISL_3925380
102	Human	Gamma	Paraguay	EPI_ISL_2444817
103	Human	Gamma	Uruguay	EPI_ISL_11799569
104	Human	Gamma	USA	EPI_ISL_2612488
105	Human	Gamma	Brazil	EPI_ISL_6633673
106	Human	Gamma	Northern Ireland	EPI_ISL_14022807
107	Human	Gamma	Brazil	EPI_ISL_14498244
108	Human	Gamma	South Korea	EPI_ISL_1622497
109	Human	Gamma	South Korea	EPI_ISL_2967364
110	Human	Beta	Spain	EPI_ISL_4078840
111	Human	Beta	Thailand	EPI_ISL_3797056
112	Human	Beta	Brazil	EPI_ISL_3944571
113	Human	Beta	Botswana	EPI_ISL_3948315
114	Human	Beta	England	EPI_ISL_3440003
115	Human	Beta	Canada	EPI_ISL_4221726
116	Human	Beta	USA	EPI_ISL_4196457
117	Human	Beta	Turkey	EPI_ISL_3417306
118	Human	Beta	Italy	EPI_ISL_3298211
119	Human	Beta	Sweden	EPI_ISL_3782767
120	Human	Beta	South Africa	EPI_ISL_3838652
121	Human	Beta	Czech Republic	EPI_ISL_3716769
122	Human	Beta	Mayotte	EPI_ISL_3801685
123	Human	Beta	France	EPI_ISL_3477312
124	Human	Beta	Switzerland	EPI_ISL_3476263
125	Human	Beta	Japan	EPI_ISL_3392277
126	Human	Beta	Malaysia	EPI_ISL_4101547
127	Human	Beta	Germany	EPI_ISL_3239075
128	Human	Beta	Austria	EPI_ISL_3307611
129	Human	Beta	Pakistan	EPI_ISL_3484220.2
130	Human	Beta	USA	EPI_ISL_3319603
131	Human	Beta	Canada	EPI_ISL_3524523
132	Human	Beta	Portugal	EPI_ISL_3204875
133	Human	Beta	Finland	EPI_ISL_3832051
134	Human	Beta	Singapore	EPI_ISL_2982258
135	Human	Beta	Reunion	EPI_ISL_3472807
136	Human	Beta	Israel	EPI_ISL_3279011
137	Human	Beta	France	EPI_ISL_3206119
138	Human	Beta	Belgium	EPI_ISL_2612836
139	Human	Beta	USA	EPI_ISL_2480573
140	Human	Beta	Turkey	EPI_ISL_3402619
141	Human	Beta	Sweden	EPI_ISL_3461970
142	Human	Beta	Germany	EPI_ISL_3238961
143	Human	Beta	Japan	EPI_ISL_3888452
144	Human	Beta	Bangladesh	EPI_ISL_3668026
145	Human	Beta	Greece	EPI_ISL_3545353
146	Human	Beta	South Korea	EPI_ISL_3026495
147	Human	Beta	India	EPI_ISL_3060647
148	Human	Beta	Canada	EPI_ISL_2939475
149	Human	Beta	Bahrain	EPI_ISL_2932655
150	Human	Beta	South Africa	EPI_ISL_1040728
151	Human	Beta	South Africa	EPI_ISL_2360693
152	Human	Beta	South Africa	EPI_ISL_745146
153	Human	Beta	Zimbabwe	EPI_ISL_1191882
154	Human	Beta	South Africa	EPI_ISL_712096
155	Human	Beta	South Africa	EPI_ISL_745158
156	Human	Beta	South Africa	EPI_ISL_825094
157	Human	Beta	Australia	EPI_ISL_968081
158	Human	Beta	South Korea	EPI_ISL_1622490
159	Human	Beta	South Korea	EPI_ISL_1936467
160	Human	Beta	South Korea	EPI_ISL_2161160
161	Human	Beta	South Korea	EPI_ISL_3369224
162	Human	Beta	South Korea	EPI_ISL_762992
163	Human	Beta	South Korea	EPI_ISL_1622495
164	Human	Beta	South Korea	EPI_ISL_2887357
165	Human	Beta	South Korea	EPI_ISL_2284561
166	Human	Delta	Italy	EPI_ISL_4170837
167	Human	Delta	Spain	EPI_ISL_4170731
168	Human	Delta	Australia	EPI_ISL_4196690
169	Human	Delta	Belgium	EPI_ISL_4219281
170	Human	Delta	New Zealand	EPI_ISL_4168029
171	Human	Delta	Jordan	EPI_ISL_4148490
172	Human	Delta	USA	EPI_ISL_4220150
173	Human	Delta	Denmark	EPI_ISL_4200348
174	Human	Delta	England	EPI_ISL_4123472
175	Human	Delta	Scotland	EPI_ISL_4214954
176	Human	Delta	Brazil	EPI_ISL_4212700
177	Human	Delta	Romania	EPI_ISL_4184679
178	Human	Delta	South Korea	EPI_ISL_4204434
179	Human	Delta	Switzerland	EPI_ISL_4195416
180	Human	Delta	Singapore	EPI_ISL_4137276
181	Human	Delta	French Guiana	EPI_ISL_4084986
182	Human	Delta	Germany	EPI_ISL_4042899
183	Human	Delta	Czech Republic	EPI_ISL_4197340
184	Human	Delta	Sri Lanka	EPI_ISL_4105456
185	Human	Delta	Norway	EPI_ISL_4079941
186	Human	Delta	France	EPI_ISL_4078063
187	Human	Delta	Pakistan	EPI_ISL_4197110
188	Human	Delta	Yunnan	EPI_ISL_2840859
189	Human	Delta	Nigeria	EPI_ISL_4205049
190	Human	Delta	South Africa	EPI_ISL_4195453
191	Human	Delta	Kenya	EPI_ISL_4196973
192	Human	Delta	Botswana	EPI_ISL_3948466
193	Human	Delta	Chile	EPI_ISL_4080683
194	Human	Delta	Colombia	EPI_ISL_4207313
195	Human	Delta	Mexico	EPI_ISL_4070236
196	Human	Delta	Denmark	EPI_ISL_4050099
197	Human	Delta	Belgium	EPI_ISL_4211124
198	Human	Delta	USA	EPI_ISL_4091019
199	Human	Delta	Italy	EPI_ISL_4199566
200	Human	Delta	Sweden	EPI_ISL_4130920
201	Human	Delta	Northern Ireland	EPI_ISL_3954906
202	Human	Delta	Japan	EPI_ISL_3983437
203	Human	Delta	Singapore	EPI_ISL_3588327
204	Human	Delta	New Zealand	EPI_ISL_3543459
205	Human	Delta	South Africa	EPI_ISL_3860057
206	Human	Delta	Israel	EPI_ISL_3667643
207	Human	Delta	India	EPI_ISL_3244750
208	Human	Delta	USA	EPI_ISL_4106637
209	Human	Delta	Mexico	EPI_ISL_3347946
210	Human	Delta	Aruba	EPI_ISL_3138384
211	Human	Delta	USA	EPI_ISL_4220148
212	Human	Delta	England	EPI_ISL_4217079
213	Human	Delta	New Zealand	EPI_ISL_4063303
214	Human	Delta	Germany	EPI_ISL_4045131
215	Human	Delta	Portugal	EPI_ISL_4107824
216	Human	Delta	Mexico	EPI_ISL_4070240
217	Human	Delta	South Africa	EPI_ISL_2895693
218	Human	Delta	South Korea	EPI_ISL_4204088
219	Human	Delta	Spain	EPI_ISL_4170721
220	Human	Delta	Jordan	EPI_ISL_4148488
221	Human	Delta	Australia	EPI_ISL_4227161
222	Human	Delta	Denmark	EPI_ISL_4200223
223	Human	Delta	England	EPI_ISL_4216955
224	Human	Delta	USA	EPI_ISL_4204843
225	Human	Delta	South Africa	EPI_ISL_4195494
226	Human	Delta	Maldives	EPI_ISL_4197416
227	Human	Delta	South Korea	EPI_ISL_3869811
228	Human	Delta	Israel	EPI_ISL_3667351
229	Human	Delta	India	EPI_ISL_3267341
230	Human	Delta	South Africa	EPI_ISL_3717962
231	Human	Delta	Brazil	EPI_ISL_4168876
232	Human	Delta	Denmark	EPI_ISL_4200221
233	Human	Delta	Sweden	EPI_ISL_4109030
234	Human	Delta	Sint Maarten	EPI_ISL_4075680
235	Human	Delta	Belgium	EPI_ISL_4219268
236	Human	Delta	Mexico	EPI_ISL_4070205
237	Human	Delta	Sri Lanka	EPI_ISL_4105455
238	Human	Delta	South Korea	EPI_ISL_4204400
239	Human	Delta	South Korea	EPI_ISL_4204298
240	Human	Delta	Kuwait	EPI_ISL_3866905
241	Human	Delta	Chile	EPI_ISL_4080680
242	Human	Delta	Aruba	EPI_ISL_4076203
243	Human	Delta	Denmark	EPI_ISL_4200352
244	Human	Delta	England	EPI_ISL_4123787
245	Human	Delta	USA	EPI_ISL_4206013
246	Human	Delta	USA	EPI_ISL_4558284
247	Human	Delta	France	EPI_ISL_6372502
248	Human	Delta	Germany	EPI_ISL_6463212
249	Human	Delta	India	EPI_ISL_3473618
250	Human	Delta	Luxembourg	EPI_ISL_9850800
251	Human	Delta	USA	EPI_ISL_8691511
252	Human	Delta	USA	EPI_ISL_9037618
253	Human	Delta	Netherlands	EPI_ISL_9085221
254	Human	Delta	Poland	EPI_ISL_9154225
255	Human	Delta	India	EPI_ISL_9429909
256	Human	Delta	Poland	EPI_ISL_9427021
257	Human	Delta	Poland	EPI_ISL_9431569
258	Human	Delta	Germany	EPI_ISL_9462941
259	Human	Delta	Iran	EPI_ISL_9627635
260	Human	Delta	India	EPI_ISL_11058147
261	Human	Delta	India	EPI_ISL_10748075
262	Human	Delta	Croatia	EPI_ISL_9363717
263	Human	Delta	France	EPI_ISL_9617755
264	Human	Delta	Switzerland	EPI_ISL_10706288
265	Human	Delta	USA	EPI_ISL_10239179
266	Human	Delta	USA	EPI_ISL_11356611
267	Human	Delta	USA	EPI_ISL_14098439
268	Human	Delta	USA	EPI_ISL_14487432
269	Human	Delta	USA	EPI_ISL_14563174
270	Human	Delta	USA	EPI_ISL_8475318
271	Human	Delta	USA	EPI_ISL_9042966
272	Human	Delta	USA	EPI_ISL_9145488
273	Human	Delta	USA	EPI_ISL_9390693
274	Human	Delta	USA	EPI_ISL_9703634
275	Human	Delta	Poland	EPI_ISL_8864751
276	Human	Delta	Czech Republic	EPI_ISL_8994038
277	Human	Delta	Germany	EPI_ISL_9108444
278	Human	Delta	Germany	EPI_ISL_9214813
279	Human	Delta	Germany	EPI_ISL_9219953
280	Human	Delta	Poland	EPI_ISL_8975381
281	Human	Delta	Bulgaria	EPI_ISL_10444540
282	Human	Delta	Germany	EPI_ISL_10762431
283	Human	Delta	Bulgaria	EPI_ISL_10854132
284	Human	Delta	Wales	EPI_ISL_9591090
285	Human	Delta	Slovakia	EPI_ISL_9790828
286	Human	Delta	Poland	EPI_ISL_9985078
287	Human	Delta	Germany	EPI_ISL_9056082
288	Human	Delta	Germany	EPI_ISL_9718422
289	Human	Delta	USA	EPI_ISL_10142453
290	Human	Delta	USA	EPI_ISL_9257310
291	Human	Delta	South Korea	EPI_ISL_3544774
292	Human	Delta	South Korea	EPI_ISL_3026414.
293	Human	Delta	South Korea	EPI_ISL_3869915
294	Human	Delta	South Korea	EPI_ISL_3869700
295	Human	Delta	South Korea	EPI_ISL_5634633
296	Human	Lambda	Sint Maarten	EPI_ISL_4075667
297	Human	Lambda	Chile	EPI_ISL_4080670
298	Human	Lambda	USA	EPI_ISL_3899782
299	Human	Lambda	Spain	EPI_ISL_3875789
300	Human	Lambda	Japan	EPI_ISL_3769590
301	Human	Lambda	Denmark	EPI_ISL_3450383
302	Human	Lambda	Mexico	EPI_ISL_3505400
303	Human	Lambda	Mayotte	EPI_ISL_3979691
304	Human	Lambda	Ecuador	EPI_ISL_3505618
305	Human	Lambda	Peru	EPI_ISL_4080315
306	Human	Lambda	France	EPI_ISL_3711711
307	Human	Lambda	Costa Rica	EPI_ISL_3948500
308	Human	Lambda	Argentina	EPI_ISL_3825482
309	Human	Lambda	Colombia	EPI_ISL_3898953
310	Human	Lambda	Canada	EPI_ISL_3835952
311	Human	Lambda	Guatemala	EPI_ISL_4051091
312	Human	Lambda	Japan	EPI_ISL_3076712
313	Human	Lambda	Brazil	EPI_ISL_3914321
314	Human	Lambda	Netherlands	EPI_ISL_3057001
315	Human	Lambda	Switzerland	EPI_ISL_2885479
316	Human	Lambda	Poland	EPI_ISL_2964574
317	Human	Lambda	Belgium	EPI_ISL_2878193
318	Human	Lambda	Germany	EPI_ISL_2635407
319	Human	Lambda	Portugal	EPI_ISL_2796112
320	Human	Lambda	England	EPI_ISL_2540182
321	Human	Lambda	Saint Kitts and Nevis	EPI_ISL_2716607
322	Human	Lambda	Italy	EPI_ISL_3215204
323	Human	Lambda	Bolivia	EPI_ISL_2802859
324	Human	Mu	Chile	EPI_ISL_4085134
325	Human	Mu	USA	EPI_ISL_4094266
326	Human	Mu	USA	EPI_ISL_4107071
327	Human	Mu	Belgium	EPI_ISL_3981839
328	Human	Mu	Spain	EPI_ISL_3984119
329	Human	Mu	Mexico	EPI_ISL_4071008
330	Human	Mu	Aruba	EPI_ISL_3917539
331	Human	Mu	Costa Rica	EPI_ISL_3948539
332	Human	Mu	Scotland	EPI_ISL_3583516
333	Human	Mu	Colombia	EPI_ISL_3914604
334	Human	Mu	England	EPI_ISL_3573839
335	Human	Mu	Ecuador	EPI_ISL_3505578
336	Human	Mu	Peru	EPI_ISL_4080314
337	Human	Mu	Brazil	EPI_ISL_3579330
338	Human	Mu	France	EPI_ISL_3635412
339	Human	Mu	Bonaire	EPI_ISL_3771774
340	Human	Mu	Canada	EPI_ISL_3835947
341	Human	Mu	Portugal	EPI_ISL_3432133
342	Human	Mu	Netherlands	EPI_ISL_3389111
343	Human	Mu	Switzerland	EPI_ISL_3717248
344	Human	Mu	Italy	EPI_ISL_2550696
345	Human	Mu	Venezuela	EPI_ISL_3507370
346	Human	Mu	Denmark	EPI_ISL_1890559
347	Human	Mu	Curacao	EPI_ISL_2405492
348	Human	Mu	Dominican Republic	EPI_ISL_3045396
349	Human	Mu	Slovakia	EPI_ISL_2673694
350	Human	Eta	Nigeria	EPI_ISL_4102451
351	Human	Eta	Turkey	EPI_ISL_3417331
352	Human	Eta	Italy	EPI_ISL_3298209
353	Human	Eta	England	EPI_ISL_3179399
354	Human	Eta	France	EPI_ISL_3476658
355	Human	Eta	Switzerland	EPI_ISL_3331695
356	Human	Eta	USA	EPI_ISL_3318741
357	Human	Eta	Portugal	EPI_ISL_3204538
358	Human	Eta	Belgium	EPI_ISL_3100116
359	Human	Eta	Canada	EPI_ISL_3459137
360	Human	Eta	Spain	EPI_ISL_3908076
361	Human	Eta	Lithuania	EPI_ISL_3189976
362	Human	Eta	Northern Ireland	EPI_ISL_3004260
363	Human	Eta	Ghana	EPI_ISL_3869492
364	Human	Eta	Oman	EPI_ISL_4063058
365	Human	Eta	Czech Republic	EPI_ISL_3308758
366	Human	Eta	Israel	EPI_ISL_3278349
367	Human	Eta	Luxembourg	EPI_ISL_3146533
368	Human	Eta	Austria	EPI_ISL_3123113
369	Human	Eta	India	EPI_ISL_3060702
370	Human	Eta	Germany	EPI_ISL_2956177
371	Human	Eta	Netherlands	EPI_ISL_3429492
372	Human	Eta	Togo	EPI_ISL_3915029
373	Human	Eta	Malta	EPI_ISL_2718542
374	Human	Eta	DRC	EPI_ISL_2966643
375	Human	Eta	Sweden	EPI_ISL_2897527
376	Human	Eta	Kuwait	EPI_ISL_2858251
377	Human	Eta	Bangladesh	EPI_ISL_2774041
378	Human	Eta	Russia	EPI_ISL_2816385
379	Human	Eta	Senegal	EPI_ISL_2873826
380	Human	Eta	Angola	EPI_ISL_1347937
381	Human	Eta	Italy	EPI_ISL_2282156
382	Human	Eta	South Korea	EPI_ISL_2887349
383	Human	Kappa	England	EPI_ISL_3776340
384	Human	Kappa	USA	EPI_ISL_4035131
385	Human	Kappa	Austria	EPI_ISL_3394978
386	Human	Kappa	India	EPI_ISL_3189352
387	Human	Kappa	South Africa	EPI_ISL_3838323
388	Human	Kappa	Ireland	EPI_ISL_3030770
389	Human	Kappa	Germany	EPI_ISL_2845303
390	Human	Kappa	Netherlands	EPI_ISL_2863440
391	Human	Kappa	Israel	EPI_ISL_3278307
392	Human	Kappa	Australia	EPI_ISL_2907551
393	Human	Kappa	Luxembourg	EPI_ISL_3146539
394	Human	Kappa	Italy	EPI_ISL_3215177
395	Human	Kappa	Myanmar	EPI_ISL_2597228
396	Human	Kappa	Malaysia	EPI_ISL_2812981
397	Human	Kappa	France	EPI_ISL_2790956
398	Human	Kappa	Denmark	EPI_ISL_2665623
399	Human	Kappa	Finland	EPI_ISL_2645187
400	Human	Kappa	Canada	EPI_ISL_3601972
401	Human	Kappa	Oman	EPI_ISL_4062898
402	Human	Kappa	Belgium	EPI_ISL_2725626
403	Human	Kappa	Singapore	EPI_ISL_2508712
404	Human	Kappa	Nepal	EPI_ISL_2479968
405	Human	Kappa	Scotland	EPI_ISL_2125720
406	Human	Kappa	Romania	EPI_ISL_3021333
407	Human	Kappa	Switzerland	EPI_ISL_2086724
408	Human	Kappa	Portugal	EPI_ISL_2249124
409	Human	Kappa	South Korea	EPI_ISL_1647348
410	Human	Kappa	South Korea	EPI_ISL_1647349
411	Human	Kappa	South Korea	EPI_ISL_2464347
412	Human	Iota	South Korea	EPI_ISL_4033855
413	Human	Iota	Ecuador	EPI_ISL_3845796
414	Human	Iota	Switzerland	EPI_ISL_3259897
415	Human	Iota	Mexico	EPI_ISL_3768914
416	Human	Iota	Canada	EPI_ISL_3910589
417	Human	Iota	Costa Rica	EPI_ISL_3464516
418	Human	Iota	Belgium	EPI_ISL_3008817
419	Human	Iota	Argentina	EPI_ISL_4082888
420	Human	Iota	Japan	EPI_ISL_2828312
421	Human	Iota	Spain	EPI_ISL_2812751
422	Human	Iota	Germany	EPI_ISL_2759762
423	Human	Iota	Italy	EPI_ISL_2840630
424	Human	Iota	Aruba	EPI_ISL_2788368
425	Human	Iota	Lithuania	EPI_ISL_2614898
426	Human	Iota	Sint Maarten	EPI_ISL_2609623
427	Human	Iota	Slovenia	EPI_ISL_2789327
428	Human	Iota	USA	EPI_ISL_1227033
429	Human	Iota	South Korea	EPI_ISL_1934813
430	Human	Omicron	Qatar	EPI_ISL_10008451
431	Human	Omicron	Germany	EPI_ISL_10020797
432	Human	Omicron	Iran	EPI_ISL_10083934
433	Human	Omicron	Scotland	EPI_ISL_10107792
434	Human	Omicron	Zambia	EPI_ISL_10141863
435	Human	Omicron	Austria	EPI_ISL_10204530
436	Human	Omicron	Austria	EPI_ISL_10204533
437	Human	Omicron	India	EPI_ISL_10204983
438	Human	Omicron	India	EPI_ISL_10205004
439	Human	Omicron	India	EPI_ISL_10205338
440	Human	Omicron	France	EPI_ISL_10266317
441	Human	Omicron	Turkey	EPI_ISL_10397134
442	Human	Omicron	Scotland	EPI_ISL_10485181
443	Human	Omicron	India	EPI_ISL_10504289
444	Human	Omicron	Wales	EPI_ISL_10507351
445	Human	Omicron	Wales	EPI_ISL_10508009
446	Human	Omicron	England	EPI_ISL_10536029
447	Human	Omicron	England	EPI_ISL_10536090
448	Human	Omicron	Russia	EPI_ISL_10579552
449	Human	Omicron	Wales	EPI_ISL_10582243
450	Human	Omicron	Wales	EPI_ISL_10583140
451	Human	Omicron	Ireland	EPI_ISL_10632644
452	Human	Omicron	Austria	EPI_ISL_10693023
453	Human	Omicron	Austria	EPI_ISL_10693070
454	Human	Omicron	Austria	EPI_ISL_10693075
455	Human	Omicron	Austria	EPI_ISL_10693081
456	Human	Omicron	Austria	EPI_ISL_10693137
457	Human	Omicron	Austria	EPI_ISL_10693139
458	Human	Omicron	Austria	EPI_ISL_10693140
459	Human	Omicron	Austria	EPI_ISL_10693141
460	Human	Omicron	Austria	EPI_ISL_10693152
461	Human	Omicron	USA	EPI_ISL_10707560
462	Human	Omicron	Turkey	EPI_ISL_10721242
463	Human	Omicron	India	EPI_ISL_10748549
464	Human	Omicron	USA	EPI_ISL_10817242
465	Human	Omicron	USA	EPI_ISL_10837837
466	Human	Omicron	USA	EPI_ISL_10838130
467	Human	Omicron	Ireland	EPI_ISL_10851725
468	Human	Omicron	Turkey	EPI_ISL_10858408
469	Human	Omicron	Turkey	EPI_ISL_10858521
470	Human	Omicron	Turkey	EPI_ISL_10858538
471	Human	Omicron	Wales	EPI_ISL_10863536
472	Human	Omicron	Belgium	EPI_ISL_10864953
473	Human	Omicron	Germany	EPI_ISL_10916119
474	Human	Omicron	Spain	EPI_ISL_10922871
475	Human	Omicron	Brazil	EPI_ISL_10944567
476	Human	Omicron	Austria	EPI_ISL_10985493
477	Human	Omicron	Austria	EPI_ISL_10985625
478	Human	Omicron	England	EPI_ISL_10989384
479	Human	Omicron	Netherlands	EPI_ISL_11010710
480	Human	Omicron	Belgium	EPI_ISL_11012065
481	Human	Omicron	Austria	EPI_ISL_11073242
482	Human	Omicron	England	EPI_ISL_11077214
483	Human	Omicron	England	EPI_ISL_11090034
484	Human	Omicron	England	EPI_ISL_11090116
485	Human	Omicron	India	EPI_ISL_11228601
486	Human	Omicron	USA	EPI_ISL_11235633
487	Human	Omicron	USA	EPI_ISL_11235843
488	Human	Omicron	USA	EPI_ISL_11235844
489	Human	Omicron	USA	EPI_ISL_11235852
490	Human	Omicron	USA	EPI_ISL_11235927
491	Human	Omicron	USA	EPI_ISL_11236174
492	Human	Omicron	Italy	EPI_ISL_11266108
493	Human	Omicron	Italy	EPI_ISL_11291343
494	Human	Omicron	Israel	EPI_ISL_11322665
495	Human	Omicron	Austria	EPI_ISL_11325388
496	Human	Omicron	Austria	EPI_ISL_11325389
497	Human	Omicron	Austria	EPI_ISL_11325439
498	Human	Omicron	Austria	EPI_ISL_11325444
499	Human	Omicron	Austria	EPI_ISL_11325446
500	Human	Omicron	Austria	EPI_ISL_11325464
501	Human	Omicron	Austria	EPI_ISL_11325470
502	Human	Omicron	Austria	EPI_ISL_11325473
503	Human	Omicron	Austria	EPI_ISL_11325488
504	Human	Omicron	Austria	EPI_ISL_11325498
505	Human	Omicron	Austria	EPI_ISL_11325522
506	Human	Omicron	Czech Republic	EPI_ISL_11349855
507	Human	Omicron	Czech Republic	EPI_ISL_11349856
508	Human	Omicron	Czech Republic	EPI_ISL_11349860
509	Human	Omicron	Czech Republic	EPI_ISL_11349861
510	Human	Omicron	Ireland	EPI_ISL_11450042
511	Human	Omicron	Germany	EPI_ISL_11452668
512	Human	Omicron	Germany	EPI_ISL_11468213
513	Human	Omicron	Germany	EPI_ISL_11485119
514	Human	Omicron	USA	EPI_ISL_11533017
515	Human	Omicron	USA	EPI_ISL_11533043
516	Human	Omicron	USA	EPI_ISL_11533084
517	Human	Omicron	USA	EPI_ISL_11533103
518	Human	Omicron	USA	EPI_ISL_11533123
519	Human	Omicron	Austria	EPI_ISL_11560880
520	Human	Omicron	Austria	EPI_ISL_11561045
521	Human	Omicron	Austria	EPI_ISL_11561125
522	Human	Omicron	Austria	EPI_ISL_11561153
523	Human	Omicron	Austria	EPI_ISL_11561160
524	Human	Omicron	Austria	EPI_ISL_11561174
525	Human	Omicron	England	EPI_ISL_11562567
526	Human	Omicron	Italy	EPI_ISL_11564415
527	Human	Omicron	Germany	EPI_ISL_11599507
528	Human	Omicron	Germany	EPI_ISL_11614937
529	Human	Omicron	Germany	EPI_ISL_11619737
530	Human	Omicron	Germany	EPI_ISL_11619745
531	Human	Omicron	Germany	EPI_ISL_11626606
532	Human	Omicron	Australia	EPI_ISL_11632900
533	Human	Omicron	Germany	EPI_ISL_11675443
534	Human	Omicron	USA	EPI_ISL_11681574
535	Human	Omicron	USA	EPI_ISL_11681578
536	Human	Omicron	Italy	EPI_ISL_11687856
537	Human	Omicron	Japan	EPI_ISL_11725714
538	Human	Omicron	Ghana	EPI_ISL_11765226
539	Human	Omicron	Czech Republic	EPI_ISL_11779969
540	Human	Omicron	Ireland	EPI_ISL_11982552
541	Human	Omicron	Austria	EPI_ISL_11984789
542	Human	Omicron	Austria	EPI_ISL_11984824
543	Human	Omicron	India	EPI_ISL_12098978
544	Human	Omicron	Ireland	EPI_ISL_12131780
545	Human	Omicron	Turkey	EPI_ISL_12145133
546	Human	Omicron	France	EPI_ISL_12153865
547	Human	Omicron	Italy	EPI_ISL_12172077
548	Human	Omicron	Mexico	EPI_ISL_12326341
549	Human	Omicron	Australia	EPI_ISL_12531940
550	Human	Omicron	Germany	EPI_ISL_12670021
551	Human	Omicron	Germany	EPI_ISL_12676731
552	Human	Omicron	India	EPI_ISL_12792313
553	Human	Omicron	Germany	EPI_ISL_12815315
554	Human	Omicron	Belgium	EPI_ISL_13325317
555	Human	Omicron	Malaysia	EPI_ISL_13337332
556	Human	Omicron	Belgium	EPI_ISL_13388998
557	Human	Omicron	Belgium	EPI_ISL_13501295
558	Human	Omicron	Belgium	EPI_ISL_13501857
559	Human	Omicron	Belgium	EPI_ISL_13503762
560	Human	Omicron	Belgium	EPI_ISL_13503766
561	Human	Omicron	Italy	EPI_ISL_13759675
562	Human	Omicron	USA	EPI_ISL_13782191
563	Human	Omicron	USA	EPI_ISL_13785317
564	Human	Omicron	Belgium	EPI_ISL_13803818
565	Human	Omicron	Belgium	EPI_ISL_13803829
566	Human	Omicron	Belgium	EPI_ISL_13878833
567	Human	Omicron	Belgium	EPI_ISL_13878869
568	Human	Omicron	Belgium	EPI_ISL_13878883
569	Human	Omicron	Belgium	EPI_ISL_13878890
570	Human	Omicron	Belgium	EPI_ISL_13878915
571	Human	Omicron	Belgium	EPI_ISL_13878928
572	Human	Omicron	Belgium	EPI_ISL_13878937
573	Human	Omicron	Belgium	EPI_ISL_13878991
574	Human	Omicron	Belgium	EPI_ISL_13879036
575	Human	Omicron	Belgium	EPI_ISL_13879093
576	Human	Omicron	Germany	EPI_ISL_13920026
577	Human	Omicron	Germany	EPI_ISL_13920031
578	Human	Omicron	Germany	EPI_ISL_13920039
579	Human	Omicron	Germany	EPI_ISL_13920041
580	Human	Omicron	Germany	EPI_ISL_13920045
581	Human	Omicron	Germany	EPI_ISL_13920063
582	Human	Omicron	Germany	EPI_ISL_13920064
583	Human	Omicron	Germany	EPI_ISL_13920072
584	Human	Omicron	Germany	EPI_ISL_13920077
585	Human	Omicron	Germany	EPI_ISL_13920079
586	Human	Omicron	Germany	EPI_ISL_13920084
587	Human	Omicron	Germany	EPI_ISL_13920094
588	Human	Omicron	Germany	EPI_ISL_13920105
589	Human	Omicron	Germany	EPI_ISL_13920112
590	Human	Omicron	Germany	EPI_ISL_14134851
591	Human	Omicron	Spain	EPI_ISL_14326529
592	Human	Omicron	Spain	EPI_ISL_14326532
593	Human	Omicron	India	EPI_ISL_14329865
594	Human	Omicron	Germany	EPI_ISL_14365561
595	Human	Omicron	Germany	EPI_ISL_14365564
596	Human	Omicron	Germany	EPI_ISL_14365569
597	Human	Omicron	Germany	EPI_ISL_14365570
598	Human	Omicron	Germany	EPI_ISL_14365572
599	Human	Omicron	Germany	EPI_ISL_14365583
600	Human	Omicron	Germany	EPI_ISL_14365584
601	Human	Omicron	Germany	EPI_ISL_14365589
602	Human	Omicron	Germany	EPI_ISL_14365592
603	Human	Omicron	Germany	EPI_ISL_14365593
604	Human	Omicron	Germany	EPI_ISL_14365596
605	Human	Omicron	Germany	EPI_ISL_14365602
606	Human	Omicron	Germany	EPI_ISL_14365609
607	Human	Omicron	Germany	EPI_ISL_14365613
608	Human	Omicron	India	EPI_ISL_14440851
609	Human	Omicron	India	EPI_ISL_14440861
610	Human	Omicron	India	EPI_ISL_14440863
611	Human	Omicron	Germany	EPI_ISL_14462195
612	Human	Omicron	Germany	EPI_ISL_14462250
613	Human	Omicron	Austria	EPI_ISL_14491977
614	Human	Omicron	Belgium	EPI_ISL_14621322
615	Human	Omicron	Belgium	EPI_ISL_14621399
616	Human	Omicron	Belgium	EPI_ISL_14621576
617	Human	Omicron	Belgium	EPI_ISL_14622016
618	Human	Omicron	Belgium	EPI_ISL_14622051
619	Human	Omicron	Belgium	EPI_ISL_14622062
620	Human	Omicron	Belgium	EPI_ISL_14622387
621	Human	Omicron	Belgium	EPI_ISL_14622596
622	Human	Omicron	Belgium	EPI_ISL_14628828
623	Human	Omicron	Belgium	EPI_ISL_14628856
624	Human	Omicron	Belgium	EPI_ISL_14629194
625	Human	Omicron	Belgium	EPI_ISL_14629208
626	Human	Omicron	Belgium	EPI_ISL_14629279
627	Human	Omicron	Belgium	EPI_ISL_14629311
628	Human	Omicron	Belgium	EPI_ISL_14629787
629	Human	Omicron	Belgium	EPI_ISL_14629819
630	Human	Omicron	Belgium	EPI_ISL_14629898
631	Human	Omicron	Belgium	EPI_ISL_14630117
632	Human	Omicron	Belgium	EPI_ISL_14630221
633	Human	Omicron	Belgium	EPI_ISL_14630247
634	Human	Omicron	Belgium	EPI_ISL_14631015
635	Human	Omicron	Belgium	EPI_ISL_14631286
636	Human	Omicron	Belgium	EPI_ISL_14659747
637	Human	Omicron	Belgium	EPI_ISL_14661035
638	Human	Omicron	Belgium	EPI_ISL_14661229
639	Human	Omicron	Belgium	EPI_ISL_14663964
640	Human	Omicron	Belgium	EPI_ISL_14664075
641	Human	Omicron	Belgium	EPI_ISL_14664210
642	Human	Omicron	Belgium	EPI_ISL_14664214
643	Human	Omicron	Belgium	EPI_ISL_14664402
644	Human	Omicron	Belgium	EPI_ISL_14664600
645	Human	Omicron	Belgium	EPI_ISL_14664692
646	Human	Omicron	Belgium	EPI_ISL_14669319
647	Human	Omicron	Belgium	EPI_ISL_14673159
648	Human	Omicron	Russia	EPI_ISL_15038838
649	Human	Omicron	Brazil	EPI_ISL_15146136
650	Human	Omicron	Russia	EPI_ISL_15332356
651	Human	Omicron	Russia	EPI_ISL_15332543
652	Human	Omicron	USA	EPI_ISL_15393569
653	Human	Omicron	Turkey	EPI_ISL_8336426
654	Human	Omicron	Turkey	EPI_ISL_8336431
655	Human	Omicron	Turkey	EPI_ISL_8336435
656	Human	Omicron	Turkey	EPI_ISL_8336437
657	Human	Omicron	Turkey	EPI_ISL_8336439
658	Human	Omicron	Turkey	EPI_ISL_8336440
659	Human	Omicron	Turkey	EPI_ISL_8336441
660	Human	Omicron	Turkey	EPI_ISL_8336442
661	Human	Omicron	Turkey	EPI_ISL_8336446
662	Human	Omicron	England	EPI_ISL_8448885
663	Human	Omicron	Scotland	EPI_ISL_8457545
664	Human	Omicron	Turkey	EPI_ISL_8513840
665	Human	Omicron	Turkey	EPI_ISL_8513879
666	Human	Omicron	Turkey	EPI_ISL_8513928
667	Human	Omicron	Turkey	EPI_ISL_8514025
668	Human	Omicron	Turkey	EPI_ISL_8514028
669	Human	Omicron	Turkey	EPI_ISL_8514105
670	Human	Omicron	Poland	EPI_ISL_8837750
671	Human	Omicron	India	EPI_ISL_8881665
672	Human	Omicron	Qatar	EPI_ISL_9028476
673	Human	Omicron	Poland	EPI_ISL_9202374
674	Human	Omicron	Poland	EPI_ISL_9202580
675	Human	Omicron	Poland	EPI_ISL_9202586
676	Human	Omicron	Poland	EPI_ISL_9202612
677	Human	Omicron	Poland	EPI_ISL_9202987
678	Human	Omicron	Poland	EPI_ISL_9203011
679	Human	Omicron	Scotland	EPI_ISL_9380585
680	Human	Omicron	Poland	EPI_ISL_9431962
681	Human	Omicron	Poland	EPI_ISL_9431974
682	Human	Omicron	England	EPI_ISL_9443120
683	Human	Omicron	India	EPI_ISL_9494549
684	Human	Omicron	India	EPI_ISL_9494818
685	Human	Omicron	India	EPI_ISL_9494929
686	Human	Omicron	India	EPI_ISL_9494937
687	Human	Omicron	India	EPI_ISL_9503836
688	Human	Omicron	India	EPI_ISL_9503908
689	Human	Omicron	India	EPI_ISL_9503986
690	Human	Omicron	India	EPI_ISL_9503998
691	Human	Omicron	Germany	EPI_ISL_9719182
692	Human	Omicron	Germany	EPI_ISL_9719260
693	Human	Omicron	England	EPI_ISL_9725700
694	Human	Omicron	Switzerland	EPI_ISL_9772241
695	Human	Omicron	Indonesia	EPI_ISL_9843659
696	Human	Omicron	Austria	EPI_ISL_9852450
697	Human	Epsilon	USA	EPI_ISL_1969501
698	Human	Epsilon	USA	EPI_ISL_2190543
699	Human	Epsilon	USA	EPI_ISL_767621
700	Human	Epsilon	USA	EPI_ISL_1184021
701	Human	Epsilon	USA	EPI_ISL_979173
702	Human	Epsilon	USA	EPI_ISL_1113314
703	Human	Epsilon	USA	EPI_ISL_2758430
704	Human	Epsilon	USA	EPI_ISL_12617649
705	Human	Epsilon	USA	EPI_ISL_12900787
706	Human	Epsilon	USA	EPI_ISL_12002164
707	Human	Epsilon	USA	EPI_ISL_753330
708	Human	Epsilon	USA	EPI_ISL_2658718
709	Human	Epsilon	USA	EPI_ISL_12056341
710	Human	Epsilon	USA	EPI_ISL_1403937
711	Human	Epsilon	USA	EPI_ISL_962859
712	Human	Epsilon	USA	EPI_ISL_1088891
713	Human	Epsilon	USA	EPI_ISL_1136124
714	Human	Epsilon	USA	EPI_ISL_1185872
715	Human	Epsilon	USA	EPI_ISL_1824724
716	Human	Epsilon	USA	EPI_ISL_2796989
717	Human	Epsilon	USA	EPI_ISL_7509233
718	Human	Epsilon	USA	EPI_ISL_7585067
719	Human	Epsilon	USA	EPI_ISL_1114264
720	Human	Epsilon	USA	EPI_ISL_1225209
721	Human	Epsilon	USA	EPI_ISL_1267889
722	Human	Epsilon	USA	EPI_ISL_2658622
723	Human	Epsilon	USA	EPI_ISL_4961571
724	Human	Epsilon	USA	EPI_ISL_1444662
725	Human	Epsilon	USA	EPI_ISL_1457880
726	Human	Epsilon	USA	EPI_ISL_1666527
727	Human	Epsilon	USA	EPI_ISL_1733347
728	Human	Epsilon	USA	EPI_ISL_1837499
729	Human	Epsilon	USA	EPI_ISL_10031346
730	Human	Epsilon	USA	EPI_ISL_11864272
731	Human	Epsilon	USA	EPI_ISL_2195841
732	Human	Epsilon	USA	EPI_ISL_2691275
733	Human	Epsilon	USA	EPI_ISL_4367289
734	Human	Epsilon	USA	EPI_ISL_6211374
735	Human	Epsilon	USA	EPI_ISL_3215726
736	Human	Epsilon	USA	EPI_ISL_2250176
737	Human	Epsilon	USA	EPI_ISL_2281129
738	Human	Epsilon	USA	EPI_ISL_2489790
739	Human	Epsilon	Mexico	EPI_ISL_2499967
740	Human	Epsilon	USA	EPI_ISL_2612520
741	Human	Epsilon	USA	EPI_ISL_2646471
742	Human	Epsilon	USA	EPI_ISL_2698459
743	Human	Epsilon	USA	EPI_ISL_8635699
744	Human	Epsilon	Guatemala	EPI_ISL_3446670
745	Human	Epsilon	Guatemala	EPI_ISL_4029296
746	Human	Epsilon	Australia	EPI_ISL_2433927
747	Human	Epsilon	South Korea	EPI_ISL_1209408
748	Human	Epsilon	South Korea	EPI_ISL_1209410
749	Human	Epsilon	South Korea	EPI_ISL_1209413
750	Human	Epsilon	South Korea	EPI_ISL_2887351
751	Human	Epsilon	South Korea	EPI_ISL_2887354
752	Human	Epsilon	South Korea	EPI_ISL_4570342
753	Human	Epsilon	South Korea	EPI_ISL_1936528
754	Human	Theta	USA	EPI_ISL_1525595
755	Human	Theta	Singapore	EPI_ISL_1652091
756	Human	Theta	Germany	EPI_ISL_1722848
757	Human	Theta	South Korea	EPI_ISL_3026635
758	Human	Theta	Philippines	EPI_ISL_5551286
759	Human	Theta	Philippines	EPI_ISL_5880825
760	Human	Theta	Philippines	EPI_ISL_5880831
761	Human	Theta	Philippines	EPI_ISL_9744218
762	Human	Theta	South Korea	EPI_ISL_1647347
763	Human	Zeta	South Korea	EPI_ISL_2161164
764	Human	Zeta	Brazil	EPI_ISL_13833729
765	Human	Zeta	Brazil	EPI_ISL_1213456
766	Human	Zeta	Brazil	EPI_ISL_13747907
767	Human	Zeta	Brazil	EPI_ISL_2758799
768	Human	Zeta	Tunisia	EPI_ISL_10101342
769	Human	Zeta	Reunion	EPI_ISL_1628731
770	Human	Zeta	England	EPI_ISL_1000642
771	Human	Zeta	Canary_Islands	EPI_ISL_1000972
772	Human	Zeta	Canary_Islands	EPI_ISL_1000974
773	Human	Zeta	Switzerland	EPI_ISL_1001606
774	Human	Zeta	Switzerland	EPI_ISL_1014691
775	Human	Zeta	Switzerland	EPI_ISL_1014692
776	Human	Zeta	Portugal	EPI_ISL_1023461
777	Human	Zeta	Portugal	EPI_ISL_1023465
778	Human	Zeta	England	EPI_ISL_1054658
779	Human	Zeta	England	EPI_ISL_1054662
780	Human	Zeta	France	EPI_ISL_1085508
781	Human	Zeta	England	EPI_ISL_1109366
782	Human	Zeta	Portugal	EPI_ISL_1116630
783	Human	Zeta	France	EPI_ISL_1135066
784	Human	Zeta	Germany	EPI_ISL_1144958
785	Human	Zeta	Portugal	EPI_ISL_1171994
786	Human	Zeta	Ireland	EPI_ISL_1252054
787	Human	Zeta	Netherlands	EPI_ISL_1310851
788	Human	Zeta	Netherlands	EPI_ISL_1311252
789	Human	Zeta	France	EPI_ISL_1312824
790	Human	Zeta	Portugal	EPI_ISL_1399673
791	Human	Zeta	France	EPI_ISL_1404513
792	Human	Zeta	Switzerland	EPI_ISL_1406943
793	Human	Zeta	Norway	EPI_ISL_1547553
794	Human	Zeta	Norway	EPI_ISL_1547636
795	Human	Zeta	Sweden	EPI_ISL_1659854
796	Human	Zeta	France	EPI_ISL_1672550
797	Human	Zeta	Netherlands	EPI_ISL_1678706
798	Human	Zeta	Canary_Islands	EPI_ISL_1716622
799	Human	Zeta	Canary_Islands	EPI_ISL_1716623
800	Human	Zeta	Canary_Islands	EPI_ISL_1716624
801	Human	Zeta	Canary_Islands	EPI_ISL_1716625
802	Human	Zeta	Spain	EPI_ISL_1752534
803	Human	Zeta	France	EPI_ISL_1788326
804	Human	Zeta	Spain	EPI_ISL_2271112
805	Human	Zeta	Czech Republic	EPI_ISL_2324826
806	Human	Zeta	France	EPI_ISL_2629300
807	Human	Zeta	Luxembourg	EPI_ISL_3147793
808	Human	Zeta	Switzerland	EPI_ISL_3184000
809	Human	Zeta	France	EPI_ISL_3260735
810	Human	Zeta	Switzerland	EPI_ISL_3570065
811	Human	Zeta	Switzerland	EPI_ISL_5069986
812	Human	Zeta	Switzerland	EPI_ISL_728888
813	Human	Zeta	Ireland	EPI_ISL_732455
814	Human	Zeta	England	EPI_ISL_821190
815	Human	Zeta	England	EPI_ISL_842066
816	Human	Zeta	England	EPI_ISL_842068
817	Human	Zeta	England	EPI_ISL_842080
818	Human	Zeta	Ireland	EPI_ISL_875349
819	Human	Zeta	Luxembourg	EPI_ISL_911195
820	Human	Zeta	Switzerland	EPI_ISL_942515
821	Human	Zeta	England	EPI_ISL_945258
822	Human	Zeta	Ireland	EPI_ISL_959706
823	Human	Zeta	Canary_Islands	EPI_ISL_962930
824	Human	Zeta	Canary_Islands	EPI_ISL_962942
825	Human	Zeta	Canary_Islands	EPI_ISL_962973
826	Human	Zeta	USA	EPI_ISL_1233331
827	Human	Zeta	USA	EPI_ISL_4962190
828	Human	Zeta	Brazil	EPI_ISL_2017450
829	Human	Zeta	Brazil	EPI_ISL_2344449
830	Human	Zeta	Brazil	EPI_ISL_2758802
831	Human	Zeta	Brazil	EPI_ISL_8975154
832	Human	Zeta	Brazil	EPI_ISL_14204557
833	Human	Zeta	Brazil	EPI_ISL_9983226
834	Human	Zeta	Brazil	EPI_ISL_11403610
835	Human	Zeta	Brazil	EPI_ISL_11403616
836	Human	Zeta	Brazil	EPI_ISL_12143779
837	Human	Zeta	French Guiana	EPI_ISL_1259308
838	Human	Zeta	Brazil	EPI_ISL_1966699
839	Human	Zeta	Brazil	EPI_ISL_2466137
840	Human	Zeta	Brazil	EPI_ISL_5800404
841	Human	Omicron(BA2.75)	India	EPI_ISL_13302209
842	Human	Omicron(BA2.75)	Germany	EPI_ISL_13378924
843	Human	Omicron(BA2.75)	India	EPI_ISL_13409385
844	Human	Omicron(BA2.75)	India	EPI_ISL_13409465
845	Human	Omicron(BA2.75)	New Zealand	EPI_ISL_13438623
846	Human	Omicron(BA2.75)	India	EPI_ISL_13502529
847	Human	Omicron(BA2.75)	India	EPI_ISL_13502536
848	Human	Omicron(BA2.75)	India	EPI_ISL_13502544
849	Human	Omicron(BA2.75)	India	EPI_ISL_13502548
850	Human	Omicron(BA2.75)	India	EPI_ISL_13502554
851	Human	Omicron(BA2.75)	India	EPI_ISL_13502555
852	Human	Omicron(BA2.75)	India	EPI_ISL_13502559
853	Human	Omicron(BA2.75)	India	EPI_ISL_13502569
854	Human	Omicron(BA2.75)	India	EPI_ISL_13521476
855	Human	Omicron(BA2.75)	India	EPI_ISL_13521477
856	Human	Omicron(BA2.75)	India	EPI_ISL_13521486
857	Human	Omicron(BA2.75)	India	EPI_ISL_13521496
858	Human	Omicron(BA2.75)	India	EPI_ISL_13521499
859	Human	Omicron(BA2.75)	India	EPI_ISL_13521502
860	Human	Omicron(BA2.75)	India	EPI_ISL_13521515
861	Human	Omicron(BA2.75)	India	EPI_ISL_13521516
862	Human	Omicron(BA2.75)	India	EPI_ISL_13521521
863	Human	Omicron(BA2.75)	India	EPI_ISL_13537560
864	Human	Omicron(BA2.75)	India	EPI_ISL_13574678
865	Human	Omicron(BA2.75)	India	EPI_ISL_13574681
866	Human	Omicron(BA2.75)	India	EPI_ISL_13640138
867	Human	Omicron(BA2.75)	India	EPI_ISL_13640142
868	Human	Omicron(BA2.75)	India	EPI_ISL_13640161
869	Human	Omicron(BA2.75)	India	EPI_ISL_13640176
870	Human	Omicron(BA2.75)	India	EPI_ISL_13640184
871	Human	Omicron(BA2.75)	India	EPI_ISL_13640186
872	Human	Omicron(BA2.75)	India	EPI_ISL_13640192
873	Human	Omicron(BA2.75)	India	EPI_ISL_13640195
874	Human	Omicron(BA2.75)	India	EPI_ISL_13671556
875	Human	Omicron(BA2.75)	India	EPI_ISL_13671557
876	Human	Omicron(BA2.75)	India	EPI_ISL_13671590
877	Human	Omicron(BA2.75)	India	EPI_ISL_13671592
878	Human	Omicron(BA2.75)	India	EPI_ISL_13671597
879	Human	Omicron(BA2.75)	India	EPI_ISL_13671612
880	Human	Omicron(BA2.75)	Nepal	EPI_ISL_13692495
881	Human	Omicron(BA2.75)	Nepal	EPI_ISL_13692500
882	Human	Omicron(BA2.75)	India	EPI_ISL_13711333
883	Human	Omicron(BA2.75)	India	EPI_ISL_13711387
884	Human	Omicron(BA2.75)	India	EPI_ISL_13711410
885	Human	Omicron(BA2.75)	India	EPI_ISL_13719299
886	Human	Omicron(BA2.75)	India	EPI_ISL_13719312
887	Human	Omicron(BA2.75)	India	EPI_ISL_13719313
888	Human	Omicron(BA2.75)	India	EPI_ISL_13719318
889	Human	Omicron(BA2.75)	India	EPI_ISL_13719320
890	Human	Omicron(BA2.75)	Canada	EPI_ISL_13725251
891	Human	Omicron(BA2.75)	India	EPI_ISL_13728140
892	Human	Omicron(BA2.75)	India	EPI_ISL_13728165
893	Human	Omicron(BA2.75)	England	EPI_ISL_13742134
894	Human	Omicron(BA2.75)	India	EPI_ISL_13752280
895	Human	Omicron(BA2.75)	Netherlands	EPI_ISL_13760714
896	Human	Omicron(BA2.75)	New Zealand	EPI_ISL_13765186
897	Human	Omicron(BA2.75)	New Zealand	EPI_ISL_13765192
898	Human	Omicron(BA2.75)	New Zealand	EPI_ISL_13765207
899	Human	Omicron(BA2.75)	Denmark	EPI_ISL_13795649
900	Human	Omicron(BA2.75)	USA	EPI_ISL_13856119
901	Human	Omicron(BA2.75)	USA	EPI_ISL_13856159
902	Human	Omicron(BA2.75)	Japan	EPI_ISL_13864531
903	Human	Omicron(BA2.75)	Japan	EPI_ISL_13864544
904	Human	Omicron(BA2.75)	France	EPI_ISL_13875622
905	Human	Omicron(BA2.75)	Italy	EPI_ISL_13877323
906	Human	Omicron(BA2.75)	USA	EPI_ISL_13887552
907	Human	Omicron(BA2.75)	India	EPI_ISL_13892269
908	Human	Omicron(BA2.75)	India	EPI_ISL_13892331
909	Human	Omicron(BA2.75)	Yunnan	EPI_ISL_13902032
910	Human	Omicron(BA2.75)	Indonesia	EPI_ISL_13905571
911	Human	Omicron(BA2.75)	Germany	EPI_ISL_13926895
912	Human	Omicron(BA2.75)	Germany	EPI_ISL_13926943
913	Human	Omicron(BA2.75)	India	EPI_ISL_13929738
914	Human	Omicron(BA2.75)	India	EPI_ISL_13929739
915	Human	Omicron(BA2.75)	Germany	EPI_ISL_13941902
916	Human	Omicron(BA2.75)	India	EPI_ISL_13951149
917	Human	Omicron(BA2.75)	Canada	EPI_ISL_13963101
918	Human	Omicron(BA2.75)	India	EPI_ISL_13964624
919	Human	Omicron(BA2.75)	India	EPI_ISL_13964629
920	Human	Omicron(BA2.75)	India	EPI_ISL_13964653
921	Human	Omicron(BA2.75)	India	EPI_ISL_13964667
922	Human	Omicron(BA2.75)	India	EPI_ISL_13964672
923	Human	Omicron(BA2.75)	India	EPI_ISL_13964680
924	Human	Omicron(BA2.75)	India	EPI_ISL_13964686
925	Human	Omicron(BA2.75)	India	EPI_ISL_13964690
926	Human	Omicron(BA2.75)	India	EPI_ISL_13966917
927	Human	Omicron(BA2.75)	India	EPI_ISL_13966919
928	Human	Omicron(BA2.75)	India	EPI_ISL_13966920
929	Human	Omicron(BA2.75)	India	EPI_ISL_13966921
930	Human	Omicron(BA2.75)	India	EPI_ISL_13966926
931	Human	Omicron(BA2.75)	India	EPI_ISL_13966927
932	Human	Omicron(BA2.75)	India	EPI_ISL_13966928
933	Human	Omicron(BA2.75)	India	EPI_ISL_13966929
934	Human	Omicron(BA2.75)	India	EPI_ISL_13966930
935	Human	Omicron(BA2.75)	India	EPI_ISL_13966932
936	Human	Omicron(BA2.75)	India	EPI_ISL_13966946
937	Human	Omicron(BA2.75)	India	EPI_ISL_13968267
938	Human	Omicron(BA2.75)	India	EPI_ISL_13968268
939	Human	Omicron(BA2.75)	India	EPI_ISL_13968269
940	Human	Omicron(BA2.75)	India	EPI_ISL_13968272
941	Human	Omicron(BA2.75)	India	EPI_ISL_13968274
942	Human	Omicron(BA2.75)	India	EPI_ISL_13968276
943	Human	Omicron(BA2.75)	India	EPI_ISL_13968277
944	Human	Omicron(BA2.75)	India	EPI_ISL_13968278
945	Human	Omicron(BA2.75)	India	EPI_ISL_13968280
946	Human	Omicron(BA2.75)	India	EPI_ISL_13968343
947	Human	Omicron(BA2.75)	Denmark	EPI_ISL_13971879
948	Human	Omicron(BA2.75)	USA	EPI_ISL_13981624
949	Human	Omicron(BA2.75)	Japan	EPI_ISL_13985762
950	Human	Omicron(BA2.75)	India	EPI_ISL_13989118
951	Human	Omicron(BA2.75)	India	EPI_ISL_13989970
952	Human	Omicron(BA2.75)	India	EPI_ISL_13989991
953	Human	Omicron(BA2.75)	India	EPI_ISL_13989994
954	Human	Omicron(BA2.75)	India	EPI_ISL_13989997
955	Human	Omicron(BA2.75)	India	EPI_ISL_13990006
956	Human	Omicron(BA2.75)	India	EPI_ISL_13990009
957	Human	Omicron(BA2.75)	Canada	EPI_ISL_13999079
958	Human	Omicron(BA2.75)	Canada	EPI_ISL_13999281
959	Human	Omicron(BA2.75)	Canada	EPI_ISL_13999625
960	Human	Omicron(BA2.75)	Canada	EPI_ISL_13999627
961	Human	Omicron(BA2.75)	England	EPI_ISL_14024273
962	Human	Omicron(BA2.75)	India	EPI_ISL_14027125
963	Human	Omicron(BA2.75)	India	EPI_ISL_14027138
964	Human	Omicron(BA2.75)	India	EPI_ISL_14027144
965	Human	Omicron(BA2.75)	India	EPI_ISL_14027145
966	Human	Omicron(BA2.75)	India	EPI_ISL_14027146
967	Human	Omicron(BA2.75)	India	EPI_ISL_14027149
968	Human	Omicron(BA2.75)	India	EPI_ISL_14027154
969	Human	Omicron(BA2.75)	India	EPI_ISL_14027159
970	Human	Omicron(BA2.75)	India	EPI_ISL_14027161
971	Human	Omicron(BA2.75)	USA	EPI_ISL_14052488
972	Human	Omicron(BA2.75)	USA	EPI_ISL_14054684
973	Human	Omicron(BA2.75)	USA	EPI_ISL_14055817
974	Human	Omicron(BA2.75)	India	EPI_ISL_14097812
975	Human	Omicron(BA2.75)	India	EPI_ISL_14097818
976	Human	Omicron(BA2.75)	India	EPI_ISL_14097821
977	Human	Omicron(BA2.75)	India	EPI_ISL_14097825
978	Human	Omicron(BA2.75)	India	EPI_ISL_14097834
979	Human	Omicron(BA2.75)	India	EPI_ISL_14097835
980	Human	Omicron(BA2.75)	India	EPI_ISL_14097836
981	Human	Omicron(BA2.75)	India	EPI_ISL_14097837
982	Human	Omicron(BA2.75)	India	EPI_ISL_14097839
983	Human	Omicron(BA2.75)	India	EPI_ISL_14097842
984	Human	Omicron(BA2.75)	India	EPI_ISL_14097845
985	Human	Omicron(BA2.75)	India	EPI_ISL_14097846
986	Human	Omicron(BA2.75)	India	EPI_ISL_14097847
987	Human	Omicron(BA2.75)	India	EPI_ISL_14097859
988	Human	Omicron(BA2.75)	India	EPI_ISL_14097867
989	Human	Omicron(BA2.75)	India	EPI_ISL_14097869
990	Human	Omicron(BA2.75)	India	EPI_ISL_14097870
991	Human	Omicron(BA2.75)	India	EPI_ISL_14097871
992	Human	Omicron(BA2.75)	India	EPI_ISL_14097872
993	Human	Omicron(BA2.75)	India	EPI_ISL_14097880
994	Human	Omicron(BA2.75)	India	EPI_ISL_14097881
995	Human	Omicron(BA2.75)	India	EPI_ISL_14097884
996	Human	Omicron(BA2.75)	India	EPI_ISL_14097885
997	Human	Omicron(BA2.75)	India	EPI_ISL_14097886
998	Human	Omicron(BA2.75)	India	EPI_ISL_14097887
999	Human	Omicron(BA2.75)	India	EPI_ISL_14097888
1000	Human	Omicron(BA2.75)	India	EPI_ISL_14097889
1001	Human	Omicron(BA2.75)	India	EPI_ISL_14097893
1002	Human	Omicron(BA2.75)	India	EPI_ISL_14097894
1003	Human	Omicron(BA2.75)	India	EPI_ISL_14097895
1004	Human	Omicron(BA2.75)	India	EPI_ISL_14099264
1005	Human	Omicron(BA2.75)	India	EPI_ISL_14099266
1006	Human	Omicron(BA2.75)	India	EPI_ISL_14099271
1007	Human	Omicron(BA2.75)	India	EPI_ISL_14099284
1008	Human	Omicron(BA2.75)	India	EPI_ISL_14099288
1009	Human	Omicron(BA2.75)	India	EPI_ISL_14099300
1010	Human	Omicron(BA2.75)	India	EPI_ISL_14099306
1011	Human	Omicron(BA2.75)	India	EPI_ISL_14099314
1012	Human	Omicron(BA2.75)	Australia	EPI_ISL_14124218
1013	Human	Omicron(BA2.75)	USA	EPI_ISL_14134402
1014	Human	Omicron(BA2.75)	Luxembourg	EPI_ISL_14147576
1015	Human	Omicron(BA2.75)	Luxembourg	EPI_ISL_14147657
1016	Human	Omicron(BA2.75)	Luxembourg	EPI_ISL_14147783
1017	Human	Omicron(BA2.75)	India	EPI_ISL_14148276
1018	Human	Omicron(BA2.75)	India	EPI_ISL_14148280
1019	Human	Omicron(BA2.75)	India	EPI_ISL_14148281
1020	Human	Omicron(BA2.75)	India	EPI_ISL_14148367
1021	Human	Omicron(BA2.75)	India	EPI_ISL_14148465
1022	Human	Omicron(BA2.75)	India	EPI_ISL_14149601
1023	Human	Omicron(BA2.75)	India	EPI_ISL_14149604
1024	Human	Omicron(BA2.75)	India	EPI_ISL_14149642
1025	Human	Omicron(BA2.75)	India	EPI_ISL_14149645
1026	Human	Omicron(BA2.75)	India	EPI_ISL_14149659
1027	Human	Omicron(BA2.75)	India	EPI_ISL_14149671
1028	Human	Omicron(BA2.75)	India	EPI_ISL_14149710
1029	Human	Omicron(BA2.75)	India	EPI_ISL_14149823
1030	Human	Omicron(BA2.75)	India	EPI_ISL_14149845
1031	Human	Omicron(BA2.75)	Australia	EPI_ISL_14153192
1032	Human	Omicron(BA2.75)	Australia	EPI_ISL_14153266
1033	Human	Omicron(BA2.75)	Canada	EPI_ISL_14154197
1034	Human	Omicron(BA2.75)	Thailand	EPI_ISL_14158509
1035	Human	Omicron(BA2.75)	India	EPI_ISL_14162852
1036	Human	Omicron(BA2.75)	India	EPI_ISL_14162861
1037	Human	Omicron(BA2.75)	India	EPI_ISL_14162870
1038	Human	Omicron(BA2.75)	Nepal	EPI_ISL_14175121
1039	Human	Omicron(BA2.75)	Nepal	EPI_ISL_14175122
1040	Human	Omicron(BA2.75)	Nepal	EPI_ISL_14175133
1041	Human	Omicron(BA2.75)	Nepal	EPI_ISL_14175136
1042	Human	Omicron(BA2.75)	Nepal	EPI_ISL_14175141
1043	Human	Omicron(BA2.75)	Nepal	EPI_ISL_14175156
1044	Human	Omicron(BA2.75)	USA	EPI_ISL_14177760
1045	Human	Omicron(BA2.75)	USA	EPI_ISL_14177791
1046	Human	Omicron(BA2.75)	USA	EPI_ISL_14178102
1047	Human	Omicron(BA2.75)	Singapore	EPI_ISL_14188913
1048	Human	Omicron(BA2.75)	Singapore	EPI_ISL_14192681
1049	Human	Omicron(BA2.75)	Singapore	EPI_ISL_14192682
1050	Human	Omicron(BA4)	England	EPI_ISL_12704609
1051	Human	Omicron(BA4)	England	EPI_ISL_12749471
1052	Human	Omicron(BA4)	Spain	EPI_ISL_12958917
1053	Human	Omicron(BA4)	Spain	EPI_ISL_12958918
1054	Human	Omicron(BA4)	Germany	EPI_ISL_13001995
1055	Human	Omicron(BA4)	England	EPI_ISL_13028203
1056	Human	Omicron(BA4)	Spain	EPI_ISL_13038062
1057	Human	Omicron(BA4)	Denmark	EPI_ISL_13067677
1058	Human	Omicron(BA4)	England	EPI_ISL_13108155
1059	Human	Omicron(BA4)	England	EPI_ISL_13131458
1060	Human	Omicron(BA4)	Italy	EPI_ISL_13131505
1061	Human	Omicron(BA4)	Brazil	EPI_ISL_13167567
1062	Human	Omicron(BA4)	Brazil	EPI_ISL_13167569
1063	Human	Omicron(BA4)	Netherlands	EPI_ISL_13271224
1064	Human	Omicron(BA4)	USA	EPI_ISL_13289582
1065	Human	Omicron(BA4)	Spain	EPI_ISL_13292607
1066	Human	Omicron(BA4)	Spain	EPI_ISL_13292643
1067	Human	Omicron(BA4)	Italy	EPI_ISL_13297799
1068	Human	Omicron(BA4)	Italy	EPI_ISL_13297813
1069	Human	Omicron(BA4)	Italy	EPI_ISL_13297814
1070	Human	Omicron(BA4)	Italy	EPI_ISL_13297837
1071	Human	Omicron(BA4)	Spain	EPI_ISL_13300834
1072	Human	Omicron(BA4)	Spain	EPI_ISL_13300993
1073	Human	Omicron(BA4)	India	EPI_ISL_13305268
1074	Human	Omicron(BA4)	India	EPI_ISL_13306840
1075	Human	Omicron(BA4)	India	EPI_ISL_13306961
1076	Human	Omicron(BA4)	Israel	EPI_ISL_13313388
1077	Human	Omicron(BA4)	Netherlands	EPI_ISL_13332363
1078	Human	Omicron(BA4)	England	EPI_ISL_13340399
1079	Human	Omicron(BA4)	India	EPI_ISL_13346789
1080	Human	Omicron(BA4)	Israel	EPI_ISL_13354901
1081	Human	Omicron(BA4)	Israel	EPI_ISL_13355644
1082	Human	Omicron(BA4)	Israel	EPI_ISL_13355791
1083	Human	Omicron(BA4)	England	EPI_ISL_13361576
1084	Human	Omicron(BA4)	England	EPI_ISL_13361709
1085	Human	Omicron(BA4)	England	EPI_ISL_13361754
1086	Human	Omicron(BA4)	Italy	EPI_ISL_13372232
1087	Human	Omicron(BA4)	Italy	EPI_ISL_13372233
1088	Human	Omicron(BA4)	Italy	EPI_ISL_13372237
1089	Human	Omicron(BA4)	Germany	EPI_ISL_13382303
1090	Human	Omicron(BA4)	Germany	EPI_ISL_13382307
1091	Human	Omicron(BA4)	England	EPI_ISL_13388215
1092	Human	Omicron(BA4)	England	EPI_ISL_13388223
1093	Human	Omicron(BA4)	England	EPI_ISL_13388252
1094	Human	Omicron(BA4)	England	EPI_ISL_13388259
1095	Human	Omicron(BA4)	England	EPI_ISL_13388328
1096	Human	Omicron(BA4)	England	EPI_ISL_13388342
1097	Human	Omicron(BA4)	England	EPI_ISL_13388351
1098	Human	Omicron(BA4)	England	EPI_ISL_13388357
1099	Human	Omicron(BA4)	England	EPI_ISL_13388369
1100	Human	Omicron(BA4)	Belgium	EPI_ISL_13393037
1101	Human	Omicron(BA4)	Brazil	EPI_ISL_13407518
1102	Human	Omicron(BA4)	Brazil	EPI_ISL_13407552
1103	Human	Omicron(BA4)	Spain	EPI_ISL_13408138
1104	Human	Omicron(BA4)	India	EPI_ISL_13409486
1105	Human	Omicron(BA4)	Brazil	EPI_ISL_13410397
1106	Human	Omicron(BA4)	Australia	EPI_ISL_13417940
1107	Human	Omicron(BA4)	Australia	EPI_ISL_13417947
1108	Human	Omicron(BA4)	Australia	EPI_ISL_13417971
1109	Human	Omicron(BA4)	Australia	EPI_ISL_13418061
1110	Human	Omicron(BA4)	England	EPI_ISL_13421267
1111	Human	Omicron(BA4)	England	EPI_ISL_13421401
1112	Human	Omicron(BA4)	England	EPI_ISL_13421413
1113	Human	Omicron(BA4)	England	EPI_ISL_13421424
1114	Human	Omicron(BA4)	England	EPI_ISL_13421430
1115	Human	Omicron(BA4)	India	EPI_ISL_13422052
1116	Human	Omicron(BA4)	France	EPI_ISL_13423588
1117	Human	Omicron(BA4)	Israel	EPI_ISL_13425581
1118	Human	Omicron(BA4)	Netherlands	EPI_ISL_13432352
1119	Human	Omicron(BA4)	USA	EPI_ISL_13440150
1120	Human	Omicron(BA4)	England	EPI_ISL_13474503
1121	Human	Omicron(BA4)	England	EPI_ISL_13474535
1122	Human	Omicron(BA4)	England	EPI_ISL_13474555
1123	Human	Omicron(BA4)	England	EPI_ISL_13474577
1124	Human	Omicron(BA4)	England	EPI_ISL_13474581
1125	Human	Omicron(BA4)	England	EPI_ISL_13474616
1126	Human	Omicron(BA4)	England	EPI_ISL_13474627
1127	Human	Omicron(BA4)	England	EPI_ISL_13474633
1128	Human	Omicron(BA4)	England	EPI_ISL_13474696
1129	Human	Omicron(BA4)	England	EPI_ISL_13474991
1130	Human	Omicron(BA4)	England	EPI_ISL_13475022
1131	Human	Omicron(BA4)	England	EPI_ISL_13475409
1132	Human	Omicron(BA4)	England	EPI_ISL_13475493
1133	Human	Omicron(BA4)	Spain	EPI_ISL_13476938
1134	Human	Omicron(BA4)	Spain	EPI_ISL_13476939
1135	Human	Omicron(BA4)	Slovenia	EPI_ISL_13478445
1136	Human	Omicron(BA4)	USA	EPI_ISL_13497582
1137	Human	Omicron(BA4)	USA	EPI_ISL_13497813
1138	Human	Omicron(BA4)	England	EPI_ISL_13499992
1139	Human	Omicron(BA4)	England	EPI_ISL_13499995
1140	Human	Omicron(BA4)	England	EPI_ISL_13500021
1141	Human	Omicron(BA4)	England	EPI_ISL_13500022
1142	Human	Omicron(BA4)	England	EPI_ISL_13500045
1143	Human	Omicron(BA4)	England	EPI_ISL_13517972
1144	Human	Omicron(BA4)	England	EPI_ISL_13517988
1145	Human	Omicron(BA4)	England	EPI_ISL_13517996
1146	Human	Omicron(BA4)	England	EPI_ISL_13518029
1147	Human	Omicron(BA4)	England	EPI_ISL_13518035
1148	Human	Omicron(BA4)	England	EPI_ISL_13518190
1149	Human	Omicron(BA4)	England	EPI_ISL_13518304
1150	Human	Omicron(BA4)	England	EPI_ISL_13518346
1151	Human	Omicron(BA4)	USA	EPI_ISL_13529493
1152	Human	Omicron(BA4)	Botswana	EPI_ISL_13531347
1153	Human	Omicron(BA4)	Botswana	EPI_ISL_13531352
1154	Human	Omicron(BA4)	Botswana	EPI_ISL_13531374
1155	Human	Omicron(BA4)	England	EPI_ISL_13535459
1156	Human	Omicron(BA4)	England	EPI_ISL_13535507
1157	Human	Omicron(BA4)	England	EPI_ISL_13535508
1158	Human	Omicron(BA4)	England	EPI_ISL_13535524
1159	Human	Omicron(BA4)	England	EPI_ISL_13535559
1160	Human	Omicron(BA4)	England	EPI_ISL_13535610
1161	Human	Omicron(BA4)	England	EPI_ISL_13535626
1162	Human	Omicron(BA4)	England	EPI_ISL_13535627
1163	Human	Omicron(BA4)	India	EPI_ISL_13537354
1164	Human	Omicron(BA4)	India	EPI_ISL_13537537
1165	Human	Omicron(BA4)	India	EPI_ISL_13537625
1166	Human	Omicron(BA4)	Czech Republic	EPI_ISL_13537839
1167	Human	Omicron(BA4)	USA	EPI_ISL_13542331
1168	Human	Omicron(BA4)	USA	EPI_ISL_13553292
1169	Human	Omicron(BA4)	USA	EPI_ISL_13553293
1170	Human	Omicron(BA4)	USA	EPI_ISL_13558187
1171	Human	Omicron(BA4)	Mexico	EPI_ISL_13567495
1172	Human	Omicron(BA4)	Mexico	EPI_ISL_13567545
1173	Human	Omicron(BA4)	Mexico	EPI_ISL_13567576
1174	Human	Omicron(BA4)	Mexico	EPI_ISL_13567581
1175	Human	Omicron(BA4)	England	EPI_ISL_13572629
1176	Human	Omicron(BA4)	England	EPI_ISL_13572638
1177	Human	Omicron(BA4)	England	EPI_ISL_13572694
1178	Human	Omicron(BA4)	India	EPI_ISL_13575146
1179	Human	Omicron(BA4)	India	EPI_ISL_13576145
1180	Human	Omicron(BA4)	Australia	EPI_ISL_13577870
1181	Human	Omicron(BA4)	Australia	EPI_ISL_13577877
1182	Human	Omicron(BA4)	Australia	EPI_ISL_13577880
1183	Human	Omicron(BA4)	Australia	EPI_ISL_13577897
1184	Human	Omicron(BA4)	Australia	EPI_ISL_13577899
1185	Human	Omicron(BA4)	USA	EPI_ISL_13592775
1186	Human	Omicron(BA4)	USA	EPI_ISL_13604710
1187	Human	Omicron(BA4)	England	EPI_ISL_13615914
1188	Human	Omicron(BA4)	England	EPI_ISL_13615922
1189	Human	Omicron(BA4)	England	EPI_ISL_13615923
1190	Human	Omicron(BA4)	England	EPI_ISL_13615930
1191	Human	Omicron(BA4)	England	EPI_ISL_13616000
1192	Human	Omicron(BA4)	England	EPI_ISL_13616001
1193	Human	Omicron(BA4)	England	EPI_ISL_13616007
1194	Human	Omicron(BA4)	England	EPI_ISL_13616023
1195	Human	Omicron(BA4)	England	EPI_ISL_13616189
1196	Human	Omicron(BA4)	England	EPI_ISL_13616220
1197	Human	Omicron(BA4)	England	EPI_ISL_13616237
1198	Human	Omicron(BA4)	England	EPI_ISL_13616311
1199	Human	Omicron(BA4)	USA	EPI_ISL_13648180
1200	Human	Omicron(BA4)	Mexico	EPI_ISL_13648231
1201	Human	Omicron(BA4)	Mexico	EPI_ISL_13648259
1202	Human	Omicron(BA4)	England	EPI_ISL_13657535
1203	Human	Omicron(BA4)	Botswana	EPI_ISL_13667907
1204	Human	Omicron(BA4)	Botswana	EPI_ISL_13667916
1205	Human	Omicron(BA4)	Botswana	EPI_ISL_13667929
1206	Human	Omicron(BA4)	Botswana	EPI_ISL_13667941
1207	Human	Omicron(BA4)	Italy	EPI_ISL_13692418
1208	Human	Omicron(BA4)	Italy	EPI_ISL_13692467
1209	Human	Omicron(BA4)	England	EPI_ISL_13694362
1210	Human	Omicron(BA4)	England	EPI_ISL_13694365
1211	Human	Omicron(BA4)	England	EPI_ISL_13694377
1212	Human	Omicron(BA4)	USA	EPI_ISL_13698706
1213	Human	Omicron(BA4)	USA	EPI_ISL_13700157
1214	Human	Omicron(BA4)	USA	EPI_ISL_13700667
1215	Human	Omicron(BA4)	Australia	EPI_ISL_13709756
1216	Human	Omicron(BA4)	England	EPI_ISL_13715076
1217	Human	Omicron(BA4)	Spain	EPI_ISL_13716776
1218	Human	Omicron(BA4)	USA	EPI_ISL_13717649
1219	Human	Omicron(BA4)	Chile	EPI_ISL_13723306
1220	Human	Omicron(BA4)	Israel	EPI_ISL_13730477
1221	Human	Omicron(BA4)	Israel	EPI_ISL_13730478
1222	Human	Omicron(BA4)	Israel	EPI_ISL_13730485
1223	Human	Omicron(BA4)	Israel	EPI_ISL_13731731
1224	Human	Omicron(BA4)	Israel	EPI_ISL_13731958
1225	Human	Omicron(BA4)	Israel	EPI_ISL_13732324
1226	Human	Omicron(BA4.1)	Denmark	EPI_ISL_11873073
1227	Human	Omicron(BA4.1)	Denmark	EPI_ISL_12649169
1228	Human	Omicron(BA4.1)	Denmark	EPI_ISL_12782086
1229	Human	Omicron(BA4.1)	Germany	EPI_ISL_12828010
1230	Human	Omicron(BA4.1)	Denmark	EPI_ISL_12993306
1231	Human	Omicron(BA4.1)	USA	EPI_ISL_13053900
1232	Human	Omicron(BA4.1)	USA	EPI_ISL_13058273
1233	Human	Omicron(BA4.1)	England	EPI_ISL_13090336
1234	Human	Omicron(BA4.1)	England	EPI_ISL_13090341
1235	Human	Omicron(BA4.1)	England	EPI_ISL_13090347
1236	Human	Omicron(BA4.1)	USA	EPI_ISL_13104224
1237	Human	Omicron(BA4.1)	England	EPI_ISL_13107938
1238	Human	Omicron(BA4.1)	Netherlands	EPI_ISL_13214728
1239	Human	Omicron(BA4.1)	USA	EPI_ISL_13219681
1240	Human	Omicron(BA4.1)	England	EPI_ISL_13242574
1241	Human	Omicron(BA4.1)	USA	EPI_ISL_13255434
1242	Human	Omicron(BA4.1)	USA	EPI_ISL_13258801
1243	Human	Omicron(BA4.1)	USA	EPI_ISL_13259309
1244	Human	Omicron(BA4.1)	USA	EPI_ISL_13272496
1245	Human	Omicron(BA4.1)	France	EPI_ISL_13283525
1246	Human	Omicron(BA4.1)	France	EPI_ISL_13283526
1247	Human	Omicron(BA4.1)	Israel	EPI_ISL_13301804
1248	Human	Omicron(BA4.1)	Israel	EPI_ISL_13313820
1249	Human	Omicron(BA4.1)	Israel	EPI_ISL_13313833
1250	Human	Omicron(BA4.1)	Netherlands	EPI_ISL_13332360
1251	Human	Omicron(BA4.1)	Netherlands	EPI_ISL_13332361
1252	Human	Omicron(BA4.1)	England	EPI_ISL_13340357
1253	Human	Omicron(BA4.1)	England	EPI_ISL_13340413
1254	Human	Omicron(BA4.1)	Israel	EPI_ISL_13354560
1255	Human	Omicron(BA4.1)	Israel	EPI_ISL_13354900
1256	Human	Omicron(BA4.1)	England	EPI_ISL_13361581
1257	Human	Omicron(BA4.1)	England	EPI_ISL_13361637
1258	Human	Omicron(BA4.1)	England	EPI_ISL_13361638
1259	Human	Omicron(BA4.1)	England	EPI_ISL_13361640
1260	Human	Omicron(BA4.1)	England	EPI_ISL_13361712
1261	Human	Omicron(BA4.1)	England	EPI_ISL_13361716
1262	Human	Omicron(BA4.1)	Italy	EPI_ISL_13372229
1263	Human	Omicron(BA4.1)	Italy	EPI_ISL_13372239
1264	Human	Omicron(BA4.1)	England	EPI_ISL_13388247
1265	Human	Omicron(BA4.1)	Thailand	EPI_ISL_13392926
1266	Human	Omicron(BA4.1)	England	EPI_ISL_13399779
1267	Human	Omicron(BA4.1)	England	EPI_ISL_13420428
1268	Human	Omicron(BA4.1)	England	EPI_ISL_13420437
1269	Human	Omicron(BA4.1)	England	EPI_ISL_13420452
1270	Human	Omicron(BA4.1)	England	EPI_ISL_13421007
1271	Human	Omicron(BA4.1)	England	EPI_ISL_13421397
1272	Human	Omicron(BA4.1)	USA	EPI_ISL_13429844
1273	Human	Omicron(BA4.1)	Netherlands	EPI_ISL_13432351
1274	Human	Omicron(BA4.1)	USA	EPI_ISL_13453963
1275	Human	Omicron(BA4.1)	Israel	EPI_ISL_13461072
1276	Human	Omicron(BA4.1)	England	EPI_ISL_13474396
1277	Human	Omicron(BA4.1)	England	EPI_ISL_13474491
1278	Human	Omicron(BA4.1)	England	EPI_ISL_13474527
1279	Human	Omicron(BA4.1)	England	EPI_ISL_13474548
1280	Human	Omicron(BA4.1)	England	EPI_ISL_13474583
1281	Human	Omicron(BA4.1)	England	EPI_ISL_13475004
1282	Human	Omicron(BA4.1)	England	EPI_ISL_13475023
1283	Human	Omicron(BA4.1)	England	EPI_ISL_13475033
1284	Human	Omicron(BA4.1)	England	EPI_ISL_13475553
1285	Human	Omicron(BA4.1)	Slovenia	EPI_ISL_13478433
1286	Human	Omicron(BA4.1)	USA	EPI_ISL_13485712
1287	Human	Omicron(BA4.1)	England	EPI_ISL_13500010
1288	Human	Omicron(BA4.1)	England	EPI_ISL_13500016
1289	Human	Omicron(BA4.1)	England	EPI_ISL_13500027
1290	Human	Omicron(BA4.1)	England	EPI_ISL_13500029
1291	Human	Omicron(BA4.1)	England	EPI_ISL_13500032
1292	Human	Omicron(BA4.1)	England	EPI_ISL_13500050
1293	Human	Omicron(BA4.1)	England	EPI_ISL_13500053
1294	Human	Omicron(BA4.1)	England	EPI_ISL_13500054
1295	Human	Omicron(BA4.1)	Canada	EPI_ISL_13505323
1296	Human	Omicron(BA4.1)	England	EPI_ISL_13518018
1297	Human	Omicron(BA4.1)	England	EPI_ISL_13518025
1298	Human	Omicron(BA4.1)	England	EPI_ISL_13518027
1299	Human	Omicron(BA4.1)	England	EPI_ISL_13518051
1300	Human	Omicron(BA4.1)	England	EPI_ISL_13518099
1301	Human	Omicron(BA4.1)	England	EPI_ISL_13518163
1302	Human	Omicron(BA4.1)	England	EPI_ISL_13518290
1303	Human	Omicron(BA4.1)	England	EPI_ISL_13518291
1304	Human	Omicron(BA4.1)	England	EPI_ISL_13518340
1305	Human	Omicron(BA4.1)	England	EPI_ISL_13518347
1306	Human	Omicron(BA4.1)	England	EPI_ISL_13518352
1307	Human	Omicron(BA4.1)	USA	EPI_ISL_13529225
1308	Human	Omicron(BA4.1)	USA	EPI_ISL_13529282
1309	Human	Omicron(BA4.1)	Denmark	EPI_ISL_13535340
1310	Human	Omicron(BA4.1)	England	EPI_ISL_13535460
1311	Human	Omicron(BA4.1)	England	EPI_ISL_13535526
1312	Human	Omicron(BA4.1)	England	EPI_ISL_13535536
1313	Human	Omicron(BA4.1)	England	EPI_ISL_13535569
1314	Human	Omicron(BA4.1)	England	EPI_ISL_13535581
1315	Human	Omicron(BA4.1)	France	EPI_ISL_13537665
1316	Human	Omicron(BA4.1)	Greece	EPI_ISL_13539138
1317	Human	Omicron(BA4.1)	USA	EPI_ISL_13550566
1318	Human	Omicron(BA4.1)	USA	EPI_ISL_13551239
1319	Human	Omicron(BA4.1)	Mexico	EPI_ISL_13567541
1320	Human	Omicron(BA4.1)	Germany	EPI_ISL_13568387
1321	Human	Omicron(BA4.1)	England	EPI_ISL_13572627
1322	Human	Omicron(BA4.1)	England	EPI_ISL_13572636
1323	Human	Omicron(BA4.1)	Australia	EPI_ISL_13577898
1324	Human	Omicron(BA4.1)	USA	EPI_ISL_13608444
1325	Human	Omicron(BA4.1)	England	EPI_ISL_13615921
1326	Human	Omicron(BA4.1)	England	EPI_ISL_13615988
1327	Human	Omicron(BA4.1)	Portugal	EPI_ISL_13617888
1328	Human	Omicron(BA4.1)	USA	EPI_ISL_13625716
1329	Human	Omicron(BA4.1)	USA	EPI_ISL_13625720
1330	Human	Omicron(BA4.1)	USA	EPI_ISL_13625824
1331	Human	Omicron(BA4.1)	USA	EPI_ISL_13625870
1332	Human	Omicron(BA4.1)	England	EPI_ISL_13657577
1333	Human	Omicron(BA4.1)	England	EPI_ISL_13694361
1334	Human	Omicron(BA4.1)	USA	EPI_ISL_13698708
1335	Human	Omicron(BA4.1)	USA	EPI_ISL_13698723
1336	Human	Omicron(BA4.1)	USA	EPI_ISL_13699977
1337	Human	Omicron(BA4.1)	USA	EPI_ISL_13700194
1338	Human	Omicron(BA4.1)	USA	EPI_ISL_13700208
1339	Human	Omicron(BA4.1)	USA	EPI_ISL_13700482
1340	Human	Omicron(BA4.1)	USA	EPI_ISL_13700635
1341	Human	Omicron(BA4.1)	USA	EPI_ISL_13703389
1342	Human	Omicron(BA4.1)	USA	EPI_ISL_13703420
1343	Human	Omicron(BA4.1)	USA	EPI_ISL_13703426
1344	Human	Omicron(BA4.1)	Mexico	EPI_ISL_13703707
1345	Human	Omicron(BA4.1)	USA	EPI_ISL_13705810
1346	Human	Omicron(BA4.1)	England	EPI_ISL_13711969
1347	Human	Omicron(BA4.1)	Chile	EPI_ISL_13720311
1348	Human	Omicron(BA4.1)	Chile	EPI_ISL_13723307
1349	Human	Omicron(BA4.1)	Chile	EPI_ISL_13723311
1350	Human	Omicron(BA4.1)	Chile	EPI_ISL_13725540
1351	Human	Omicron(BA4.1)	Chile	EPI_ISL_13725541
1352	Human	Omicron(BA4.1)	Israel	EPI_ISL_13731091
1353	Human	Omicron(BA4.1)	Israel	EPI_ISL_13731468
1354	Human	Omicron(BA4.1)	Israel	EPI_ISL_13731965
1355	Human	Omicron(BA4.1)	Israel	EPI_ISL_13732104
1356	Human	Omicron(BA4.1.1)	Germany	EPI_ISL_13266931
1357	Human	Omicron(BA4.1.1)	England	EPI_ISL_13340344
1358	Human	Omicron(BA4.1.1)	England	EPI_ISL_13361713
1359	Human	Omicron(BA4.1.1)	England	EPI_ISL_13475006
1360	Human	Omicron(BA4.1.1)	USA	EPI_ISL_13624940
1361	Human	Omicron(BA4.1.1)	USA	EPI_ISL_13625719
1362	Human	Omicron(BA4.1.1)	USA	EPI_ISL_13700301
1363	Human	Omicron(BA4.1.1)	USA	EPI_ISL_13700668
1364	Human	Omicron(BA4.1.2)	Austria	EPI_ISL_12292990
1365	Human	Omicron(BA4.1.2)	Austria	EPI_ISL_12292992
1366	Human	Omicron(BA4.1.2)	Austria	EPI_ISL_12293138
1367	Human	Omicron(BA4.1.2)	Austria	EPI_ISL_12293139
1368	Human	Omicron(BA4.1.2)	Austria	EPI_ISL_12293140
1369	Human	Omicron(BA4.1.2)	Austria	EPI_ISL_12293142
1370	Human	Omicron(BA4.1.2)	Austria	EPI_ISL_12293143
1371	Human	Omicron(BA4.1.2)	Austria	EPI_ISL_12293144
1372	Human	Omicron(BA4.1.2)	Austria	EPI_ISL_12293148
1373	Human	Omicron(BA4.1.2)	Austria	EPI_ISL_12293149
1374	Human	Omicron(BA4.1.2)	Austria	EPI_ISL_12293150
1375	Human	Omicron(BA4.1.2)	Austria	EPI_ISL_12293158
1376	Human	Omicron(BA4.1.2)	Austria	EPI_ISL_12293160
1377	Human	Omicron(BA4.1.2)	Austria	EPI_ISL_12293161
1378	Human	Omicron(BA4.1.2)	Austria	EPI_ISL_12293162
1379	Human	Omicron(BA4.1.2)	Austria	EPI_ISL_12293165
1380	Human	Omicron(BA4.1.2)	Austria	EPI_ISL_12293267
1381	Human	Omicron(BA4.1.2)	Austria	EPI_ISL_12293270
1382	Human	Omicron(BA4.1.2)	Austria	EPI_ISL_12293273
1383	Human	Omicron(BA4.1.2)	Austria	EPI_ISL_12293282
1384	Human	Omicron(BA4.1.2)	Austria	EPI_ISL_12293283
1385	Human	Omicron(BA4.1.2)	Austria	EPI_ISL_12293284
1386	Human	Omicron(BA4.1.2)	Austria	EPI_ISL_12293285
1387	Human	Omicron(BA4.1.2)	Austria	EPI_ISL_12293286
1388	Human	Omicron(BA4.1.2)	Austria	EPI_ISL_12293287
1389	Human	Omicron(BA4.1.2)	Austria	EPI_ISL_12293288
1390	Human	Omicron(BA4.1.2)	Austria	EPI_ISL_12293292
1391	Human	Omicron(BA4.1.2)	Austria	EPI_ISL_12293293
1392	Human	Omicron(BA4.1.2)	Austria	EPI_ISL_12293294
1393	Human	Omicron(BA4.1.2)	Austria	EPI_ISL_12472109
1394	Human	Omicron(BA4.1.2)	Austria	EPI_ISL_12472111
1395	Human	Omicron(BA4.1.2)	Austria	EPI_ISL_12472114
1396	Human	Omicron(BA4.1.2)	Austria	EPI_ISL_12472118
1397	Human	Omicron(BA4.1.2)	Austria	EPI_ISL_12472124
1398	Human	Omicron(BA4.1.2)	Austria	EPI_ISL_12472127
1399	Human	Omicron(BA4.1.2)	Austria	EPI_ISL_12472128
1400	Human	Omicron(BA4.1.2)	Austria	EPI_ISL_12472129
1401	Human	Omicron(BA4.1.2)	Austria	EPI_ISL_12472130
1402	Human	Omicron(BA4.1.2)	Austria	EPI_ISL_12472131
1403	Human	Omicron(BA4.1.2)	Austria	EPI_ISL_12472133
1404	Human	Omicron(BA4.1.2)	Austria	EPI_ISL_12472134
1405	Human	Omicron(BA4.1.2)	Austria	EPI_ISL_12472136
1406	Human	Omicron(BA4.1.2)	Austria	EPI_ISL_12472138
1407	Human	Omicron(BA4.1.2)	Austria	EPI_ISL_12472139
1408	Human	Omicron(BA4.1.2)	Austria	EPI_ISL_12472142
1409	Human	Omicron(BA4.1.2)	Austria	EPI_ISL_12472151
1410	Human	Omicron(BA4.1.2)	Austria	EPI_ISL_12472152
1411	Human	Omicron(BA4.1.2)	Austria	EPI_ISL_12472153
1412	Human	Omicron(BA4.1.2)	Austria	EPI_ISL_12472154
1413	Human	Omicron(BA4.1.2)	Austria	EPI_ISL_12472155
1414	Human	Omicron(BA4.1.2)	Austria	EPI_ISL_12610551
1415	Human	Omicron(BA4.1.2)	Austria	EPI_ISL_12610564
1416	Human	Omicron(BA4.1.2)	Austria	EPI_ISL_12610571
1417	Human	Omicron(BA4.1.2)	Austria	EPI_ISL_12610582
1418	Human	Omicron(BA4.1.2)	Austria	EPI_ISL_12610585
1419	Human	Omicron(BA4.1.2)	Austria	EPI_ISL_12610589
1420	Human	Omicron(BA4.1.2)	Austria	EPI_ISL_12610593
1421	Human	Omicron(BA4.1.2)	Austria	EPI_ISL_12610597
1422	Human	Omicron(BA4.1.2)	Austria	EPI_ISL_12610609
1423	Human	Omicron(BA4.1.2)	Austria	EPI_ISL_12610610
1424	Human	Omicron(BA4.1.2)	Austria	EPI_ISL_12610612
1425	Human	Omicron(BA4.1.2)	Denmark	EPI_ISL_12649098
1426	Human	Omicron(BA4.1.2)	Austria	EPI_ISL_12727829
1427	Human	Omicron(BA4.1.2)	Austria	EPI_ISL_12727936
1428	Human	Omicron(BA4.1.2)	Denmark	EPI_ISL_12751070
1429	Human	Omicron(BA4.1.2)	Sweden	EPI_ISL_12864096
1430	Human	Omicron(BA4.1.2)	Austria	EPI_ISL_12875195
1431	Human	Omicron(BA4.1.2)	Austria	EPI_ISL_12875200
1432	Human	Omicron(BA4.1.2)	Austria	EPI_ISL_12875208
1433	Human	Omicron(BA4.1.2)	Austria	EPI_ISL_12875220
1434	Human	Omicron(BA4.1.2)	Austria	EPI_ISL_12875222
1435	Human	Omicron(BA4.1.2)	Austria	EPI_ISL_12875224
1436	Human	Omicron(BA4.1.2)	Austria	EPI_ISL_12875230
1437	Human	Omicron(BA4.1.2)	Austria	EPI_ISL_12875235
1438	Human	Omicron(BA4.1.2)	Austria	EPI_ISL_12875242
1439	Human	Omicron(BA4.1.2)	Austria	EPI_ISL_12875246
1440	Human	Omicron(BA4.1.2)	Austria	EPI_ISL_12875265
1441	Human	Omicron(BA4.1.2)	Austria	EPI_ISL_12875271
1442	Human	Omicron(BA4.1.2)	Austria	EPI_ISL_12875273
1443	Human	Omicron(BA4.1.2)	Austria	EPI_ISL_12875274
1444	Human	Omicron(BA4.1.2)	Austria	EPI_ISL_12896302
1445	Human	Omicron(BA4.1.2)	Austria	EPI_ISL_12896303
1446	Human	Omicron(BA4.1.2)	Austria	EPI_ISL_12896304
1447	Human	Omicron(BA4.1.2)	Austria	EPI_ISL_12896305
1448	Human	Omicron(BA4.1.2)	Austria	EPI_ISL_12896307
1449	Human	Omicron(BA4.1.2)	Austria	EPI_ISL_12896308
1450	Human	Omicron(BA4.1.2)	Austria	EPI_ISL_12896309
1451	Human	Omicron(BA4.1.2)	Austria	EPI_ISL_12896310
1452	Human	Omicron(BA4.1.2)	Austria	EPI_ISL_12896312
1453	Human	Omicron(BA4.1.2)	Austria	EPI_ISL_12896313
1454	Human	Omicron(BA4.1.2)	Austria	EPI_ISL_12896315
1455	Human	Omicron(BA4.1.2)	South Africa	EPI_ISL_12903528
1456	Human	Omicron(BA4.1.2)	England	EPI_ISL_12969751
1457	Human	Omicron(BA4.1.2)	Germany	EPI_ISL_13000298
1458	Human	Omicron(BA4.1.2)	Germany	EPI_ISL_13010113
1459	Human	Omicron(BA4.1.2)	Germany	EPI_ISL_13011624
1460	Human	Omicron(BA4.1.2)	Sweden	EPI_ISL_13018601
1461	Human	Omicron(BA4.1.2)	Austria	EPI_ISL_13087021
1462	Human	Omicron(BA4.1.2)	Australia	EPI_ISL_13089818
1463	Human	Omicron(BA4.1.2)	Australia	EPI_ISL_13089824
1464	Human	Omicron(BA4.1.2)	South Africa	EPI_ISL_13124173
1465	Human	Omicron(BA4.1.2)	South Africa	EPI_ISL_13124187
1466	Human	Omicron(BA4.1.2)	Sweden	EPI_ISL_13131171
1467	Human	Omicron(BA4.1.2)	Austria	EPI_ISL_13140078
1468	Human	Omicron(BA4.1.2)	Austria	EPI_ISL_13140080
1469	Human	Omicron(BA4.1.2)	Austria	EPI_ISL_13140081
1470	Human	Omicron(BA4.1.2)	Austria	EPI_ISL_13140193
1471	Human	Omicron(BA4.1.2)	Australia	EPI_ISL_13198808
1472	Human	Omicron(BA4.1.2)	Austria	EPI_ISL_13209522
1473	Human	Omicron(BA4.1.2)	Australia	EPI_ISL_13228280
1474	Human	Omicron(BA4.1.2)	Austria	EPI_ISL_13228700
1475	Human	Omicron(BA4.1.2)	Austria	EPI_ISL_13228701
1476	Human	Omicron(BA4.1.2)	Austria	EPI_ISL_13228709
1477	Human	Omicron(BA4.1.2)	Austria	EPI_ISL_13228711
1478	Human	Omicron(BA4.1.2)	Austria	EPI_ISL_13228717
1479	Human	Omicron(BA4.1.2)	Austria	EPI_ISL_13234805
1480	Human	Omicron(BA4.1.2)	Austria	EPI_ISL_13234911
1481	Human	Omicron(BA4.1.2)	Austria	EPI_ISL_13234913
1482	Human	Omicron(BA4.1.2)	Austria	EPI_ISL_13234920
1483	Human	Omicron(BA4.1.2)	Austria	EPI_ISL_13234968
1484	Human	Omicron(BA4.1.2)	Germany	EPI_ISL_13235137
1485	Human	Omicron(BA4.1.2)	Germany	EPI_ISL_13235187
1486	Human	Omicron(BA4.1.2)	Germany	EPI_ISL_13236874
1487	Human	Omicron(BA4.1.2)	Austria	EPI_ISL_13238643
1488	Human	Omicron(BA4.1.2)	Germany	EPI_ISL_13239623
1489	Human	Omicron(BA4.1.2)	Germany	EPI_ISL_13239652
1490	Human	Omicron(BA4.1.2)	Germany	EPI_ISL_13240643
1491	Human	Omicron(BA4.1.2)	Germany	EPI_ISL_13240644
1492	Human	Omicron(BA4.1.2)	Germany	EPI_ISL_13240762
1493	Human	Omicron(BA4.1.2)	Germany	EPI_ISL_13245201
1494	Human	Omicron(BA4.1.2)	Germany	EPI_ISL_13247423
1495	Human	Omicron(BA4.1.2)	Germany	EPI_ISL_13248991
1496	Human	Omicron(BA4.1.2)	Austria	EPI_ISL_13249982
1497	Human	Omicron(BA4.1.2)	Austria	EPI_ISL_13249984
1498	Human	Omicron(BA4.1.2)	Austria	EPI_ISL_13250002
1499	Human	Omicron(BA4.1.2)	Austria	EPI_ISL_13250012
1500	Human	Omicron(BA4.1.2)	Austria	EPI_ISL_13250022
1501	Human	Omicron(BA4.1.2)	Austria	EPI_ISL_13250024
1502	Human	Omicron(BA4.1.2)	Austria	EPI_ISL_13250042
1503	Human	Omicron(BA4.1.2)	Austria	EPI_ISL_13250046
1504	Human	Omicron(BA4.1.2)	Austria	EPI_ISL_13250063
1505	Human	Omicron(BA4.1.2)	Germany	EPI_ISL_13280500
1506	Human	Omicron(BA4.1.2)	Austria	EPI_ISL_13281395
1507	Human	Omicron(BA4.1.2)	Israel	EPI_ISL_13297440
1508	Human	Omicron(BA4.1.2)	Israel	EPI_ISL_13313636
1509	Human	Omicron(BA4.1.2)	Sweden	EPI_ISL_13313956
1510	Human	Omicron(BA4.1.2)	Sweden	EPI_ISL_13313976
1511	Human	Omicron(BA4.1.2)	Sweden	EPI_ISL_13313985
1512	Human	Omicron(BA4.1.2)	Israel	EPI_ISL_13326783
1513	Human	Omicron(BA4.1.2)	Austria	EPI_ISL_13328439
1514	Human	Omicron(BA4.1.2)	Israel	EPI_ISL_13355030
1515	Human	Omicron(BA4.1.2)	Germany	EPI_ISL_13378842
1516	Human	Omicron(BA4.1.2)	Germany	EPI_ISL_13379879
1517	Human	Omicron(BA4.1.2)	Sweden	EPI_ISL_13391428
1518	Human	Omicron(BA4.1.2)	Sweden	EPI_ISL_13391443
1519	Human	Omicron(BA4.1.2)	South Africa	EPI_ISL_13399543
1520	Human	Omicron(BA4.1.2)	South Africa	EPI_ISL_13399679
1521	Human	Omicron(BA4.1.2)	South Africa	EPI_ISL_13399685
1522	Human	Omicron(BA4.1.2)	Croatia	EPI_ISL_13426327
1523	Human	Omicron(BA4.1.2)	Israel	EPI_ISL_13428225
1524	Human	Omicron(BA4.1.2)	Austria	EPI_ISL_13445595
1525	Human	Omicron(BA4.1.2)	Austria	EPI_ISL_13445631
1526	Human	Omicron(BA4.1.2)	Germany	EPI_ISL_13464855
1527	Human	Omicron(BA4.1.2)	Austria	EPI_ISL_13490452
1528	Human	Omicron(BA4.1.2)	Austria	EPI_ISL_13490846
1529	Human	Omicron(BA4.1.2)	Japan	EPI_ISL_13501407
1530	Human	Omicron(BA4.1.2)	Australia	EPI_ISL_13513134
1531	Human	Omicron(BA4.1.2)	Australia	EPI_ISL_13513196
1532	Human	Omicron(BA4.1.2)	Australia	EPI_ISL_13513260
1533	Human	Omicron(BA4.1.2)	Australia	EPI_ISL_13513282
1534	Human	Omicron(BA4.1.2)	Australia	EPI_ISL_13513286
1535	Human	Omicron(BA4.1.2)	Australia	EPI_ISL_13513320
1536	Human	Omicron(BA4.1.2)	Australia	EPI_ISL_13513321
1537	Human	Omicron(BA4.1.2)	Australia	EPI_ISL_13513355
1538	Human	Omicron(BA4.1.2)	Australia	EPI_ISL_13513384
1539	Human	Omicron(BA4.1.2)	Australia	EPI_ISL_13513465
1540	Human	Omicron(BA4.1.2)	Australia	EPI_ISL_13513477
1541	Human	Omicron(BA4.1.2)	Australia	EPI_ISL_13513480
1542	Human	Omicron(BA4.1.2)	Australia	EPI_ISL_13513537
1543	Human	Omicron(BA4.1.2)	Australia	EPI_ISL_13513538
1544	Human	Omicron(BA4.1.2)	Australia	EPI_ISL_13513539
1545	Human	Omicron(BA4.1.2)	Sweden	EPI_ISL_13522631
1546	Human	Omicron(BA4.1.2)	Denmark	EPI_ISL_13534314
1547	Human	Omicron(BA4.1.2)	Denmark	EPI_ISL_13535334
1548	Human	Omicron(BA4.1.2)	Australia	EPI_ISL_13578274
1549	Human	Omicron(BA4.1.2)	Trinidad and Tobago	EPI_ISL_13586176
1550	Human	Omicron(BA4.1.2)	Israel	EPI_ISL_13606187
1551	Human	Omicron(BA4.1.2)	Austria	EPI_ISL_13632761
1552	Human	Omicron(BA4.1.2)	Germany	EPI_ISL_13635466
1553	Human	Omicron(BA4.1.2)	Australia	EPI_ISL_13709334
1554	Human	Omicron(BA4.1.2)	Australia	EPI_ISL_13710099
1555	Human	Omicron(BA4.1.2)	Australia	EPI_ISL_13710166
1556	Human	Omicron(BA4.1.2)	Australia	EPI_ISL_13710442
1557	Human	Omicron(BA4.1.2)	Australia	EPI_ISL_13718666
1558	Human	Omicron(BA4.1.2)	Israel	EPI_ISL_13730416
1559	Human	Omicron(BA4.1.2)	Israel	EPI_ISL_13730422
1560	Human	Omicron(BA4.1.2)	Israel	EPI_ISL_13731907
1561	Human	Omicron(BA4.1.2)	Israel	EPI_ISL_13732067
1562	Human	Omicron(BA4.1.2)	Israel	EPI_ISL_13734755
1563	Human	Omicron(BA4.1.2)	Israel	EPI_ISL_13735773
1564	Human	Omicron(BA4.1.2)	Denmark	EPI_ISL_13738003
1565	Human	Omicron(BA5)	USA	EPI_ISL_12804989
1566	Human	Omicron(BA5)	England	EPI_ISL_13028190
1567	Human	Omicron(BA5)	USA	EPI_ISL_13046780
1568	Human	Omicron(BA5)	USA	EPI_ISL_13054846
1569	Human	Omicron(BA5)	England	EPI_ISL_13066278
1570	Human	Omicron(BA5)	England	EPI_ISL_13066285
1571	Human	Omicron(BA5)	Denmark	EPI_ISL_13067185
1572	Human	Omicron(BA5)	Denmark	EPI_ISL_13067208
1573	Human	Omicron(BA5)	England	EPI_ISL_13108154
1574	Human	Omicron(BA5)	England	EPI_ISL_13108175
1575	Human	Omicron(BA5)	England	EPI_ISL_13131487
1576	Human	Omicron(BA5)	USA	EPI_ISL_13231225
1577	Human	Omicron(BA5)	England	EPI_ISL_13242713
1578	Human	Omicron(BA5)	England	EPI_ISL_13244080
1579	Human	Omicron(BA5)	USA	EPI_ISL_13256421
1580	Human	Omicron(BA5)	Netherlands	EPI_ISL_13271167
1581	Human	Omicron(BA5)	Singapore	EPI_ISL_13273850
1582	Human	Omicron(BA5)	Italy	EPI_ISL_13297820
1583	Human	Omicron(BA5)	Spain	EPI_ISL_13300862
1584	Human	Omicron(BA5)	Spain	EPI_ISL_13300866
1585	Human	Omicron(BA5)	Spain	EPI_ISL_13300998
1586	Human	Omicron(BA5)	Israel	EPI_ISL_13326656
1587	Human	Omicron(BA5)	England	EPI_ISL_13340317
1588	Human	Omicron(BA5)	England	EPI_ISL_13340323
1589	Human	Omicron(BA5)	England	EPI_ISL_13340391
1590	Human	Omicron(BA5)	USA	EPI_ISL_13356853
1591	Human	Omicron(BA5)	England	EPI_ISL_13361873
1592	Human	Omicron(BA5)	England	EPI_ISL_13361960
1593	Human	Omicron(BA5)	England	EPI_ISL_13362003
1594	Human	Omicron(BA5)	USA	EPI_ISL_13365506
1595	Human	Omicron(BA5)	USA	EPI_ISL_13365607
1596	Human	Omicron(BA5)	England	EPI_ISL_13388305
1597	Human	Omicron(BA5)	Singapore	EPI_ISL_13388435
1598	Human	Omicron(BA5)	Canada	EPI_ISL_13393283
1599	Human	Omicron(BA5)	Netherlands	EPI_ISL_13393675
1600	Human	Omicron(BA5)	Netherlands	EPI_ISL_13393676
1601	Human	Omicron(BA5)	Australia	EPI_ISL_13417951
1602	Human	Omicron(BA5)	Australia	EPI_ISL_13417972
1603	Human	Omicron(BA5)	Australia	EPI_ISL_13417973
1604	Human	Omicron(BA5)	England	EPI_ISL_13421002
1605	Human	Omicron(BA5)	England	EPI_ISL_13421386
1606	Human	Omicron(BA5)	Israel	EPI_ISL_13431320
1607	Human	Omicron(BA5)	Israel	EPI_ISL_13431321
1608	Human	Omicron(BA5)	Israel	EPI_ISL_13431322
1609	Human	Omicron(BA5)	Netherlands	EPI_ISL_13431703
1610	Human	Omicron(BA5)	Netherlands	EPI_ISL_13431712
1611	Human	Omicron(BA5)	Netherlands	EPI_ISL_13431713
1612	Human	Omicron(BA5)	Netherlands	EPI_ISL_13431714
1613	Human	Omicron(BA5)	France	EPI_ISL_13444898
1614	Human	Omicron(BA5)	France	EPI_ISL_13446750
1615	Human	Omicron(BA5)	Israel	EPI_ISL_13461233
1616	Human	Omicron(BA5)	Israel	EPI_ISL_13461234
1617	Human	Omicron(BA5)	Israel	EPI_ISL_13461585
1618	Human	Omicron(BA5)	Pakistan	EPI_ISL_13464054
1619	Human	Omicron(BA5)	USA	EPI_ISL_13465606
1620	Human	Omicron(BA5)	USA	EPI_ISL_13466966
1621	Human	Omicron(BA5)	England	EPI_ISL_13474493
1622	Human	Omicron(BA5)	England	EPI_ISL_13474572
1623	Human	Omicron(BA5)	England	EPI_ISL_13475189
1624	Human	Omicron(BA5)	England	EPI_ISL_13475193
1625	Human	Omicron(BA5)	England	EPI_ISL_13475222
1626	Human	Omicron(BA5)	England	EPI_ISL_13475301
1627	Human	Omicron(BA5)	England	EPI_ISL_13475475
1628	Human	Omicron(BA5)	England	EPI_ISL_13475514
1629	Human	Omicron(BA5)	Spain	EPI_ISL_13476942
1630	Human	Omicron(BA5)	Spain	EPI_ISL_13476979
1631	Human	Omicron(BA5)	Slovenia	EPI_ISL_13478478
1632	Human	Omicron(BA5)	Slovenia	EPI_ISL_13478486
1633	Human	Omicron(BA5)	England	EPI_ISL_13499950
1634	Human	Omicron(BA5)	England	EPI_ISL_13499974
1635	Human	Omicron(BA5)	England	EPI_ISL_13500011
1636	Human	Omicron(BA5)	England	EPI_ISL_13500057
1637	Human	Omicron(BA5)	England	EPI_ISL_13500059
1638	Human	Omicron(BA5)	England	EPI_ISL_13500093
1639	Human	Omicron(BA5)	England	EPI_ISL_13500112
1640	Human	Omicron(BA5)	Netherlands	EPI_ISL_13502875
1641	Human	Omicron(BA5)	Netherlands	EPI_ISL_13502876
1642	Human	Omicron(BA5)	England	EPI_ISL_13518067
1643	Human	Omicron(BA5)	England	EPI_ISL_13518089
1644	Human	Omicron(BA5)	Denmark	EPI_ISL_13519086
1645	Human	Omicron(BA5)	Netherlands	EPI_ISL_13521007
1646	Human	Omicron(BA5)	USA	EPI_ISL_13529210
1647	Human	Omicron(BA5)	USA	EPI_ISL_13529570
1648	Human	Omicron(BA5)	Botswana	EPI_ISL_13531344
1649	Human	Omicron(BA5)	England	EPI_ISL_13535554
1650	Human	Omicron(BA5)	India	EPI_ISL_13537579
1651	Human	Omicron(BA5)	USA	EPI_ISL_13542310
1652	Human	Omicron(BA5)	USA	EPI_ISL_13542343
1653	Human	Omicron(BA5)	USA	EPI_ISL_13549675
1654	Human	Omicron(BA5)	USA	EPI_ISL_13550568
1655	Human	Omicron(BA5)	USA	EPI_ISL_13551236
1656	Human	Omicron(BA5)	USA	EPI_ISL_13559449
1657	Human	Omicron(BA5)	USA	EPI_ISL_13559535
1658	Human	Omicron(BA5)	USA	EPI_ISL_13559569
1659	Human	Omicron(BA5)	Australia	EPI_ISL_13566002
1660	Human	Omicron(BA5)	Italy	EPI_ISL_13567613
1661	Human	Omicron(BA5)	England	EPI_ISL_13572509
1662	Human	Omicron(BA5)	England	EPI_ISL_13572662
1663	Human	Omicron(BA5)	Denmark	EPI_ISL_13573781
1664	Human	Omicron(BA5)	India	EPI_ISL_13574304
1665	Human	Omicron(BA5)	India	EPI_ISL_13574305
1666	Human	Omicron(BA5)	Australia	EPI_ISL_13577884
1667	Human	Omicron(BA5)	Australia	EPI_ISL_13577886
1668	Human	Omicron(BA5)	Australia	EPI_ISL_13577887
1669	Human	Omicron(BA5)	USA	EPI_ISL_13585302
1670	Human	Omicron(BA5)	USA	EPI_ISL_13585385
1671	Human	Omicron(BA5)	USA	EPI_ISL_13590661
1672	Human	Omicron(BA5)	USA	EPI_ISL_13590670
1673	Human	Omicron(BA5)	USA	EPI_ISL_13604705
1674	Human	Omicron(BA5)	USA	EPI_ISL_13608275
1675	Human	Omicron(BA5)	England	EPI_ISL_13616034
1676	Human	Omicron(BA5)	England	EPI_ISL_13616273
1677	Human	Omicron(BA5)	England	EPI_ISL_13616298
1678	Human	Omicron(BA5)	Portugal	EPI_ISL_13618336
1679	Human	Omicron(BA5)	Belgium	EPI_ISL_13620707
1680	Human	Omicron(BA5)	USA	EPI_ISL_13621748
1681	Human	Omicron(BA5)	Spain	EPI_ISL_13622933
1682	Human	Omicron(BA5)	USA	EPI_ISL_13625617
1683	Human	Omicron(BA5)	England	EPI_ISL_13657417
1684	Human	Omicron(BA5)	England	EPI_ISL_13657420
1685	Human	Omicron(BA5)	England	EPI_ISL_13657546
1686	Human	Omicron(BA5)	England	EPI_ISL_13657572
1687	Human	Omicron(BA5)	Denmark	EPI_ISL_13659180
1688	Human	Omicron(BA5)	Luxembourg	EPI_ISL_13661175
1689	Human	Omicron(BA5)	Botswana	EPI_ISL_13667933
1690	Human	Omicron(BA5)	Botswana	EPI_ISL_13667938
1691	Human	Omicron(BA5)	Italy	EPI_ISL_13692409
1692	Human	Omicron(BA5)	HongKong	EPI_ISL_13694141
1693	Human	Omicron(BA5)	England	EPI_ISL_13694346
1694	Human	Omicron(BA5)	England	EPI_ISL_13694363
1695	Human	Omicron(BA5)	HongKong	EPI_ISL_13696505
1696	Human	Omicron(BA5)	India	EPI_ISL_13696807
1697	Human	Omicron(BA5)	USA	EPI_ISL_13700130
1698	Human	Omicron(BA5)	USA	EPI_ISL_13700141
1699	Human	Omicron(BA5)	USA	EPI_ISL_13700163
1700	Human	Omicron(BA5)	USA	EPI_ISL_13700384
1701	Human	Omicron(BA5)	USA	EPI_ISL_13700408
1702	Human	Omicron(BA5)	USA	EPI_ISL_13700459
1703	Human	Omicron(BA5)	USA	EPI_ISL_13700461
1704	Human	Omicron(BA5)	USA	EPI_ISL_13700694
1705	Human	Omicron(BA5)	Switzerland	EPI_ISL_13700928
1706	Human	Omicron(BA5)	USA	EPI_ISL_13706273
1707	Human	Omicron(BA5)	USA	EPI_ISL_13706277
1708	Human	Omicron(BA5)	USA	EPI_ISL_13706356
1709	Human	Omicron(BA5)	USA	EPI_ISL_13706523
1710	Human	Omicron(BA5)	USA	EPI_ISL_13706524
1711	Human	Omicron(BA5)	USA	EPI_ISL_13706555
1712	Human	Omicron(BA5)	England	EPI_ISL_13711935
1713	Human	Omicron(BA5)	Denmark	EPI_ISL_13714790
1714	Human	Omicron(BA5)	England	EPI_ISL_13715000
1715	Human	Omicron(BA5)	England	EPI_ISL_13715015
1716	Human	Omicron(BA5)	Spain	EPI_ISL_13716760
1717	Human	Omicron(BA5)	Spain	EPI_ISL_13716814
1718	Human	Omicron(BA5)	USA	EPI_ISL_13717520
1719	Human	Omicron(BA5)	USA	EPI_ISL_13717541
1720	Human	Omicron(BA5)	USA	EPI_ISL_13717566
1721	Human	Omicron(BA5)	USA	EPI_ISL_13717603
1722	Human	Omicron(BA5)	USA	EPI_ISL_13723524
1723	Human	Omicron(BA5)	USA	EPI_ISL_13723640
1724	Human	Omicron(BA5)	Israel	EPI_ISL_13730912
1725	Human	Omicron(BA5)	Israel	EPI_ISL_13731271
1726	Human	Omicron(BA5)	Israel	EPI_ISL_13731959
1727	Human	Omicron(BA5)	Israel	EPI_ISL_13731963
1728	Human	Omicron(BA5)	Israel	EPI_ISL_13732314
1729	Human	Omicron(BA5)	Denmark	EPI_ISL_13737465
1730	Human	Omicron(BA5.1)	Denmark	EPI_ISL_12780920
1731	Human	Omicron(BA5.1)	Denmark	EPI_ISL_12781695
1732	Human	Omicron(BA5.1)	Portugal	EPI_ISL_12863084
1733	Human	Omicron(BA5.1)	Portugal	EPI_ISL_12863112
1734	Human	Omicron(BA5.1)	Portugal	EPI_ISL_12863115
1735	Human	Omicron(BA5.1)	England	EPI_ISL_12918032
1736	Human	Omicron(BA5.1)	Spain	EPI_ISL_12958905
1737	Human	Omicron(BA5.1)	Spain	EPI_ISL_12958906
1738	Human	Omicron(BA5.1)	Spain	EPI_ISL_12958910
1739	Human	Omicron(BA5.1)	Spain	EPI_ISL_12958911
1740	Human	Omicron(BA5.1)	Spain	EPI_ISL_12958914
1741	Human	Omicron(BA5.1)	Spain	EPI_ISL_12958922
1742	Human	Omicron(BA5.1)	Spain	EPI_ISL_12958923
1743	Human	Omicron(BA5.1)	Spain	EPI_ISL_12958928
1744	Human	Omicron(BA5.1)	Spain	EPI_ISL_12958929
1745	Human	Omicron(BA5.1)	Spain	EPI_ISL_12958934
1746	Human	Omicron(BA5.1)	Denmark	EPI_ISL_12992843
1747	Human	Omicron(BA5.1)	Denmark	EPI_ISL_12993023
1748	Human	Omicron(BA5.1)	Denmark	EPI_ISL_12993213
1749	Human	Omicron(BA5.1)	Denmark	EPI_ISL_12993694
1750	Human	Omicron(BA5.1)	Denmark	EPI_ISL_12993931
1751	Human	Omicron(BA5.1)	Denmark	EPI_ISL_12994118
1752	Human	Omicron(BA5.1)	Denmark	EPI_ISL_12994161
1753	Human	Omicron(BA5.1)	Denmark	EPI_ISL_12994388
1754	Human	Omicron(BA5.1)	Denmark	EPI_ISL_12994624
1755	Human	Omicron(BA5.1)	Denmark	EPI_ISL_12994991
1756	Human	Omicron(BA5.1)	Germany	EPI_ISL_13003920
1757	Human	Omicron(BA5.1)	Portugal	EPI_ISL_13018628
1758	Human	Omicron(BA5.1)	Portugal	EPI_ISL_13018635
1759	Human	Omicron(BA5.1)	Portugal	EPI_ISL_13018636
1760	Human	Omicron(BA5.1)	Portugal	EPI_ISL_13018637
1761	Human	Omicron(BA5.1)	England	EPI_ISL_13028223
1762	Human	Omicron(BA5.1)	England	EPI_ISL_13028235
1763	Human	Omicron(BA5.1)	USA	EPI_ISL_13054386
1764	Human	Omicron(BA5.1)	Denmark	EPI_ISL_13066985
1765	Human	Omicron(BA5.1)	Denmark	EPI_ISL_13067023
1766	Human	Omicron(BA5.1)	Denmark	EPI_ISL_13067061
1767	Human	Omicron(BA5.1)	Denmark	EPI_ISL_13067066
1768	Human	Omicron(BA5.1)	Denmark	EPI_ISL_13067116
1769	Human	Omicron(BA5.1)	Denmark	EPI_ISL_13067817
1770	Human	Omicron(BA5.1)	Denmark	EPI_ISL_13068037
1771	Human	Omicron(BA5.1)	Denmark	EPI_ISL_13068064
1772	Human	Omicron(BA5.1)	Denmark	EPI_ISL_13068189
1773	Human	Omicron(BA5.1)	Denmark	EPI_ISL_13068299
1774	Human	Omicron(BA5.1)	England	EPI_ISL_13108184
1775	Human	Omicron(BA5.1)	Brazil	EPI_ISL_13142686
1776	Human	Omicron(BA5.1)	Brazil	EPI_ISL_13167559
1777	Human	Omicron(BA5.1)	Brazil	EPI_ISL_13167571
1778	Human	Omicron(BA5.1)	England	EPI_ISL_13201656
1779	Human	Omicron(BA5.1)	England	EPI_ISL_13201658
1780	Human	Omicron(BA5.1)	England	EPI_ISL_13201802
1781	Human	Omicron(BA5.1)	England	EPI_ISL_13201808
1782	Human	Omicron(BA5.1)	England	EPI_ISL_13201821
1783	Human	Omicron(BA5.1)	Spain	EPI_ISL_13209259
1784	Human	Omicron(BA5.1)	Spain	EPI_ISL_13209269
1785	Human	Omicron(BA5.1)	Spain	EPI_ISL_13209273
1786	Human	Omicron(BA5.1)	Spain	EPI_ISL_13209274
1787	Human	Omicron(BA5.1)	Spain	EPI_ISL_13209277
1788	Human	Omicron(BA5.1)	Spain	EPI_ISL_13209278
1789	Human	Omicron(BA5.1)	Spain	EPI_ISL_13209284
1790	Human	Omicron(BA5.1)	Spain	EPI_ISL_13209288
1791	Human	Omicron(BA5.1)	Spain	EPI_ISL_13209291
1792	Human	Omicron(BA5.1)	Portugal	EPI_ISL_13229520
1793	Human	Omicron(BA5.1)	Portugal	EPI_ISL_13229570
1794	Human	Omicron(BA5.1)	Portugal	EPI_ISL_13229736
1795	Human	Omicron(BA5.1)	Portugal	EPI_ISL_13229836
1796	Human	Omicron(BA5.1)	Portugal	EPI_ISL_13229880
1797	Human	Omicron(BA5.1)	Portugal	EPI_ISL_13229929
1798	Human	Omicron(BA5.1)	Spain	EPI_ISL_13230236
1799	Human	Omicron(BA5.1)	Spain	EPI_ISL_13230293
1800	Human	Omicron(BA5.1)	Spain	EPI_ISL_13230359
1801	Human	Omicron(BA5.1)	England	EPI_ISL_13242678
1802	Human	Omicron(BA5.1)	England	EPI_ISL_13244193
1803	Human	Omicron(BA5.1)	England	EPI_ISL_13244217
1804	Human	Omicron(BA5.1)	England	EPI_ISL_13244231
1805	Human	Omicron(BA5.1)	France	EPI_ISL_13253492
1806	Human	Omicron(BA5.1)	France	EPI_ISL_13253519
1807	Human	Omicron(BA5.1)	France	EPI_ISL_13283535
1808	Human	Omicron(BA5.1)	France	EPI_ISL_13283846
1809	Human	Omicron(BA5.1)	USA	EPI_ISL_13289419
1810	Human	Omicron(BA5.1)	USA	EPI_ISL_13289464
1811	Human	Omicron(BA5.1)	Spain	EPI_ISL_13292563
1812	Human	Omicron(BA5.1)	Spain	EPI_ISL_13292568
1813	Human	Omicron(BA5.1)	Spain	EPI_ISL_13292569
1814	Human	Omicron(BA5.1)	Spain	EPI_ISL_13292570
1815	Human	Omicron(BA5.1)	Spain	EPI_ISL_13292624
1816	Human	Omicron(BA5.1)	Spain	EPI_ISL_13292627
1817	Human	Omicron(BA5.1)	Spain	EPI_ISL_13292632
1818	Human	Omicron(BA5.1)	Spain	EPI_ISL_13292642
1819	Human	Omicron(BA5.1)	Spain	EPI_ISL_13292656
1820	Human	Omicron(BA5.1)	Spain	EPI_ISL_13292683
1821	Human	Omicron(BA5.1)	Spain	EPI_ISL_13292699
1822	Human	Omicron(BA5.1)	Spain	EPI_ISL_13292700
1823	Human	Omicron(BA5.1)	Spain	EPI_ISL_13292710
1824	Human	Omicron(BA5.1)	Spain	EPI_ISL_13292713
1825	Human	Omicron(BA5.1)	Spain	EPI_ISL_13292715
1826	Human	Omicron(BA5.1)	Spain	EPI_ISL_13292716
1827	Human	Omicron(BA5.1)	Spain	EPI_ISL_13292718
1828	Human	Omicron(BA5.1)	Spain	EPI_ISL_13292719
1829	Human	Omicron(BA5.1)	Spain	EPI_ISL_13292720
1830	Human	Omicron(BA5.1)	Spain	EPI_ISL_13292729
1831	Human	Omicron(BA5.1)	Spain	EPI_ISL_13292733
1832	Human	Omicron(BA5.1)	Spain	EPI_ISL_13292734
1833	Human	Omicron(BA5.1)	Spain	EPI_ISL_13292738
1834	Human	Omicron(BA5.1)	Spain	EPI_ISL_13292739
1835	Human	Omicron(BA5.1)	Spain	EPI_ISL_13292764
1836	Human	Omicron(BA5.1)	Spain	EPI_ISL_13292855
1837	Human	Omicron(BA5.1)	Spain	EPI_ISL_13292856
1838	Human	Omicron(BA5.1)	Spain	EPI_ISL_13292857
1839	Human	Omicron(BA5.1)	Spain	EPI_ISL_13292859
1840	Human	Omicron(BA5.1)	Spain	EPI_ISL_13292862
1841	Human	Omicron(BA5.1)	Spain	EPI_ISL_13292864
1842	Human	Omicron(BA5.1)	Spain	EPI_ISL_13292930
1843	Human	Omicron(BA5.1)	Spain	EPI_ISL_13292953
1844	Human	Omicron(BA5.1)	Spain	EPI_ISL_13292954
1845	Human	Omicron(BA5.1)	Spain	EPI_ISL_13292955
1846	Human	Omicron(BA5.1)	Spain	EPI_ISL_13292956
1847	Human	Omicron(BA5.1)	Spain	EPI_ISL_13292971
1848	Human	Omicron(BA5.1)	Spain	EPI_ISL_13292972
1849	Human	Omicron(BA5.1)	Spain	EPI_ISL_13293124
1850	Human	Omicron(BA5.1)	Spain	EPI_ISL_13300837
1851	Human	Omicron(BA5.1)	Spain	EPI_ISL_13300838
1852	Human	Omicron(BA5.1)	Spain	EPI_ISL_13300839
1853	Human	Omicron(BA5.1)	Spain	EPI_ISL_13300840
1854	Human	Omicron(BA5.1)	Spain	EPI_ISL_13300841
1855	Human	Omicron(BA5.1)	Spain	EPI_ISL_13300842
1856	Human	Omicron(BA5.1)	Spain	EPI_ISL_13300843
1857	Human	Omicron(BA5.1)	Spain	EPI_ISL_13300844
1858	Human	Omicron(BA5.1)	Spain	EPI_ISL_13300845
1859	Human	Omicron(BA5.1)	Spain	EPI_ISL_13300846
1860	Human	Omicron(BA5.1)	Spain	EPI_ISL_13300847
1861	Human	Omicron(BA5.1)	Spain	EPI_ISL_13300848
1862	Human	Omicron(BA5.1)	Spain	EPI_ISL_13300849
1863	Human	Omicron(BA5.1)	Spain	EPI_ISL_13300850
1864	Human	Omicron(BA5.1)	Spain	EPI_ISL_13300852
1865	Human	Omicron(BA5.1)	Spain	EPI_ISL_13300853
1866	Human	Omicron(BA5.1)	Spain	EPI_ISL_13300854
1867	Human	Omicron(BA5.1)	Spain	EPI_ISL_13300856
1868	Human	Omicron(BA5.1)	Spain	EPI_ISL_13300857
1869	Human	Omicron(BA5.1)	Spain	EPI_ISL_13300858
1870	Human	Omicron(BA5.1)	Spain	EPI_ISL_13300859
1871	Human	Omicron(BA5.1)	Spain	EPI_ISL_13300860
1872	Human	Omicron(BA5.1)	Spain	EPI_ISL_13300861
1873	Human	Omicron(BA5.1)	Spain	EPI_ISL_13300863
1874	Human	Omicron(BA5.1)	Spain	EPI_ISL_13300864
1875	Human	Omicron(BA5.1)	Spain	EPI_ISL_13300865
1876	Human	Omicron(BA5.1)	Spain	EPI_ISL_13300868
1877	Human	Omicron(BA5.1)	Spain	EPI_ISL_13300869
1878	Human	Omicron(BA5.1)	Spain	EPI_ISL_13300873
1879	Human	Omicron(BA5.1)	Spain	EPI_ISL_13300874
1880	Human	Omicron(BA5.1)	Spain	EPI_ISL_13300875
1881	Human	Omicron(BA5.1)	Spain	EPI_ISL_13300876
1882	Human	Omicron(BA5.1)	Spain	EPI_ISL_13300877
1883	Human	Omicron(BA5.1)	Spain	EPI_ISL_13300878
1884	Human	Omicron(BA5.1)	Spain	EPI_ISL_13300879
1885	Human	Omicron(BA5.1)	Spain	EPI_ISL_13300880
1886	Human	Omicron(BA5.1)	Spain	EPI_ISL_13300881
1887	Human	Omicron(BA5.1)	Spain	EPI_ISL_13300882
1888	Human	Omicron(BA5.1)	Spain	EPI_ISL_13300891
1889	Human	Omicron(BA5.1)	Spain	EPI_ISL_13300997
1890	Human	Omicron(BA5.1)	Spain	EPI_ISL_13300999
1891	Human	Omicron(BA5.1)	Spain	EPI_ISL_13301000
1892	Human	Omicron(BA5.1)	Spain	EPI_ISL_13301001
1893	Human	Omicron(BA5.1)	Spain	EPI_ISL_13301002
1894	Human	Omicron(BA5.1)	Spain	EPI_ISL_13301003
1895	Human	Omicron(BA5.1)	Czech Republic	EPI_ISL_13301483
1896	Human	Omicron(BA5.1)	India	EPI_ISL_13305197
1897	Human	Omicron(BA5.1)	India	EPI_ISL_13310985
1898	Human	Omicron(BA5.1)	Spain	EPI_ISL_13312286
1899	Human	Omicron(BA5.1)	England	EPI_ISL_13325726
1900	Human	Omicron(BA5.1)	England	EPI_ISL_13325773
1901	Human	Omicron(BA5.1)	England	EPI_ISL_13325888
1902	Human	Omicron(BA5.1)	Denmark	EPI_ISL_13327201
1903	Human	Omicron(BA5.1)	Denmark	EPI_ISL_13341891
1904	Human	Omicron(BA5.1)	India	EPI_ISL_13346731
1905	Human	Omicron(BA5.1)	Israel	EPI_ISL_13354902
1906	Human	Omicron(BA5.1)	Singapore	EPI_ISL_13360344
1907	Human	Omicron(BA5.1)	England	EPI_ISL_13361658
1908	Human	Omicron(BA5.1)	England	EPI_ISL_13361659
1909	Human	Omicron(BA5.1)	England	EPI_ISL_13361670
1910	Human	Omicron(BA5.1)	England	EPI_ISL_13361751
1911	Human	Omicron(BA5.1)	England	EPI_ISL_13361790
1912	Human	Omicron(BA5.1)	England	EPI_ISL_13361792
1913	Human	Omicron(BA5.1)	England	EPI_ISL_13361799
1914	Human	Omicron(BA5.1)	England	EPI_ISL_13361859
1915	Human	Omicron(BA5.1)	England	EPI_ISL_13361931
1916	Human	Omicron(BA5.1)	England	EPI_ISL_13361938
1917	Human	Omicron(BA5.1)	England	EPI_ISL_13361956
1918	Human	Omicron(BA5.1)	England	EPI_ISL_13361964
1919	Human	Omicron(BA5.1)	USA	EPI_ISL_13365565
1920	Human	Omicron(BA5.1)	USA	EPI_ISL_13366605
1921	Human	Omicron(BA5.1)	Germany	EPI_ISL_13381321
1922	Human	Omicron(BA5.1)	Germany	EPI_ISL_13381390
1923	Human	Omicron(BA5.1)	Germany	EPI_ISL_13387797
1924	Human	Omicron(BA5.1)	England	EPI_ISL_13388219
1925	Human	Omicron(BA5.1)	England	EPI_ISL_13388220
1926	Human	Omicron(BA5.1)	England	EPI_ISL_13388225
1927	Human	Omicron(BA5.1)	England	EPI_ISL_13388248
1928	Human	Omicron(BA5.1)	England	EPI_ISL_13388260
1929	Human	Omicron(BA5.1)	England	EPI_ISL_13388338
1930	Human	Omicron(BA5.1)	England	EPI_ISL_13388347
1931	Human	Omicron(BA5.1)	England	EPI_ISL_13388382
1932	Human	Omicron(BA5.1)	Scotland	EPI_ISL_13399070
1933	Human	Omicron(BA5.1)	England	EPI_ISL_13399759
1934	Human	Omicron(BA5.1)	England	EPI_ISL_13399786
1935	Human	Omicron(BA5.1)	England	EPI_ISL_13399898
1936	Human	Omicron(BA5.1)	England	EPI_ISL_13399911
1937	Human	Omicron(BA5.1)	Spain	EPI_ISL_13408133
1938	Human	Omicron(BA5.1)	Spain	EPI_ISL_13408134
1939	Human	Omicron(BA5.1)	Spain	EPI_ISL_13408143
1940	Human	Omicron(BA5.1)	Spain	EPI_ISL_13408147
1941	Human	Omicron(BA5.1)	Spain	EPI_ISL_13408150
1942	Human	Omicron(BA5.1)	Brazil	EPI_ISL_13410392
1943	Human	Omicron(BA5.1)	Brazil	EPI_ISL_13410395
1944	Human	Omicron(BA5.1)	Brazil	EPI_ISL_13410409
1945	Human	Omicron(BA5.1)	Brazil	EPI_ISL_13410410
1946	Human	Omicron(BA5.1)	Australia	EPI_ISL_13417996
1947	Human	Omicron(BA5.1)	Australia	EPI_ISL_13418000
1948	Human	Omicron(BA5.1)	Denmark	EPI_ISL_13418869
1949	Human	Omicron(BA5.1)	Denmark	EPI_ISL_13419129
1950	Human	Omicron(BA5.1)	Denmark	EPI_ISL_13420099
1951	Human	Omicron(BA5.1)	England	EPI_ISL_13420367
1952	Human	Omicron(BA5.1)	England	EPI_ISL_13420967
1953	Human	Omicron(BA5.1)	England	EPI_ISL_13421091
1954	Human	Omicron(BA5.1)	England	EPI_ISL_13421428
1955	Human	Omicron(BA5.1)	England	EPI_ISL_13421500
1956	Human	Omicron(BA5.1)	England	EPI_ISL_13421547
1957	Human	Omicron(BA5.1)	Israel	EPI_ISL_13425182
1958	Human	Omicron(BA5.1)	Israel	EPI_ISL_13425445
1959	Human	Omicron(BA5.1)	Israel	EPI_ISL_13425582
1960	Human	Omicron(BA5.1)	Israel	EPI_ISL_13426853
1961	Human	Omicron(BA5.1)	USA	EPI_ISL_13429941
1962	Human	Omicron(BA5.1)	Denmark	EPI_ISL_13442582
1963	Human	Omicron(BA5.1)	Denmark	EPI_ISL_13442614
1964	Human	Omicron(BA5.1)	France	EPI_ISL_13444906
1965	Human	Omicron(BA5.1)	France	EPI_ISL_13446940
1966	Human	Omicron(BA5.1)	France	EPI_ISL_13446941
1967	Human	Omicron(BA5.1)	France	EPI_ISL_13446956
1968	Human	Omicron(BA5.1)	Spain	EPI_ISL_13451961
1969	Human	Omicron(BA5.1)	Spain	EPI_ISL_13451962
1970	Human	Omicron(BA5.1)	Israel	EPI_ISL_13460867
1971	Human	Omicron(BA5.1)	USA	EPI_ISL_13465586
1972	Human	Omicron(BA5.1)	Denmark	EPI_ISL_13466199
1973	Human	Omicron(BA5.1)	England	EPI_ISL_13474481
1974	Human	Omicron(BA5.1)	England	EPI_ISL_13474542
1975	Human	Omicron(BA5.1)	England	EPI_ISL_13474550
1976	Human	Omicron(BA5.1)	England	EPI_ISL_13474586
1977	Human	Omicron(BA5.1)	England	EPI_ISL_13474589
1978	Human	Omicron(BA5.1)	England	EPI_ISL_13474694
1979	Human	Omicron(BA5.1)	England	EPI_ISL_13474713
1980	Human	Omicron(BA5.1)	England	EPI_ISL_13474734
1981	Human	Omicron(BA5.1)	England	EPI_ISL_13474737
1982	Human	Omicron(BA5.1)	England	EPI_ISL_13475177
1983	Human	Omicron(BA5.1)	England	EPI_ISL_13475182
1984	Human	Omicron(BA5.1)	England	EPI_ISL_13475192
1985	Human	Omicron(BA5.1)	England	EPI_ISL_13475195
1986	Human	Omicron(BA5.1)	England	EPI_ISL_13475526
1987	Human	Omicron(BA5.1)	England	EPI_ISL_13476389
1988	Human	Omicron(BA5.1)	Spain	EPI_ISL_13476935
1989	Human	Omicron(BA5.1)	Spain	EPI_ISL_13476936
1990	Human	Omicron(BA5.1)	Spain	EPI_ISL_13476937
1991	Human	Omicron(BA5.1)	Spain	EPI_ISL_13476940
1992	Human	Omicron(BA5.1)	Spain	EPI_ISL_13476943
1993	Human	Omicron(BA5.1)	Spain	EPI_ISL_13476944
1994	Human	Omicron(BA5.1)	Spain	EPI_ISL_13476945
1995	Human	Omicron(BA5.1)	Spain	EPI_ISL_13476946
1996	Human	Omicron(BA5.1)	Spain	EPI_ISL_13476947
1997	Human	Omicron(BA5.1)	Spain	EPI_ISL_13476948
1998	Human	Omicron(BA5.1)	Spain	EPI_ISL_13476949
[truncated: 1,086 more rows]

## Sheet: Supplementary table 3.
Supplementary Table 3. The list of the SARS-CoV-2 positive RNAs obtained from National Culture Collection for Pathogens and Ct value of newly designed mRT-qPCR and Kogene’s mRT-qPCR.
No.	Virus	Host	Clade	Pango lineage	WHO label	Virus name	GISAID accession ID	mRT-qPCR RdRp	mRT-qPCR N	Kogene's-RdRp	Kogene's-E
1	SARS-CoV-2	human	S	A	-	hCoV-19/South Korea/KCDC03/2020	EPI_ISL_407193	33.62	32.45	33.49	34.37
2	SARS-CoV-2	human	L	B	-	hCoV-19/South Korea/KCDC12/2020	EPI_ISL_412872	34.37	33.39	34.8	35.76
3	SARS-CoV-2	human	V	B	-	hCoV-19/South Korea/KCDC31-NCCP43342/2020	EPI_ISL_812962	33.28	32.51	33.72	34.64
4	SARS-CoV-2	human	GR	B.1.1	-	hCoV-19/South Korea/KCDC9349-NCCP43343/2020	EPI_ISL_812963	32.19	31.12	32.39	33.16
5	SARS-CoV-2	human	G	B.1	-	hCoV-19/South Korea/KCDC9481-NCCP43344/2020	EPI_ISL_812964	32.34	31.33	32.26	33.38
6	SARS-CoV-2	human	GH	B.1.497	-	hCoV-19/South Korea/KCDC10847-NCCP43345/2020	EPI_ISL_812965	32.49	31.5	32.66	33.72
7	SARS-CoV-2	human	GV	B.1.177	-	hCoV-19/South Korea/KDCA0075/2020	EPI_ISL_747316	32.53	31.88	32.92	33.53
8	SARS-CoV-2	human	G	B.1.620	-	hCoV-19/South Korea/KDCA4447/2021	EPI_ISL_2361182	35.36	34.2	35.15	36.24
9	SARS-CoV-2	human	GR	P.2	Zeta	hCoV-19/South Korea/KDCA3682/2021	EPI_ISL_2161164	33.72	32.32	34.22	34.58
10	SARS-CoV-2	human	G	B.1.525	Eta	hCoV-19/South Korea/KDCA5434/2021	EPI_ISL_2887349	32.49	31.18	33.05	33.63
11	SARS-CoV-2	human	GH	B.1.526	Iota	hCoV-19/South Korea/KDCA1817/2021	EPI_ISL_1209430	33.07	33.09	33.07	34.36
12	SARS-CoV-2	human	GH	B.1.621	Mu	hCoV-19/South Korea/KDCA6502/2021	EPI_ISL_3024839	34	33.01	34.68	35.57
13	SARS-CoV-2	human	G	B.1.617.1	kappa	hCoV-19/South Korea/KDCA2950/2021	EPI_ISL_1647349	32.36	31.02	32.8	33.35
14	SARS-CoV-2	human	GRY	B.1.1.7	Alpha	hCoV-19/South Korea/KDCA0003/2020	EPI_ISL_738142	32.78	31.78	33.23	34.15
15	SARS-CoV-2	human	GH	B.1.351	Beta	hCoV-19/South Korea/KDCA0463/2020	EPI_ISL_762992	32.2	31.48	32.03	33.32
16	SARS-CoV-2	human	GR	P.1	Gamma	hCoV-19/South Korea/KDCA2945/2021	EPI_ISL_1622497	32.14	31.26	32.37	33.3
17	SARS-CoV-2	human	GK	B.1.617.2	Delta	hCoV-19/South Korea/KDCA5439/2021	EPI_ISL_2887353	32.21	31.46	32.35	33.71
18	SARS-CoV-2	human	GK	AY.69	Delta	hCoV-19/South Korea/KDCA23371/2021	EPI_ISL_8036805	34.23	32.32	34.14	34.79
19	SARS-CoV-2	human	GK	AY.1	Delta	hCoV-19/South Korea/KDCA23372/2021	EPI_ISL_8036906	33.16	32.04	33.37	34.14
20	SARS-CoV-2	human	GK	AY.69	Delta	hCoV-19/South Korea/KDCA10261/2021	EPI_ISL_3869899	32.97	31.71	33.16	33.99
21	SARS-CoV-2	human	GRA	BA.1	Omicron	hCoV-19/South Korea/KDCA18126/2021	EPI_ISL_6959993	33.32	32.29	33.73	34.29
The list of various SARS-CoV-2 positive RNAs including VOC variants (No.1-8), VOI variants (No.9-13) and other variants (No.14-21). Newly designed mRT-qPCR’s mean Ct value was 33.09 (range of Ct value: 32.14-35.36) for RdRp gene and 32.06 (range of Ct value: 31.02-34.20) for N gene. Kogene’s mRT-qPCR’s mean Ct value was 33.31 (range of Ct value: 32.03-35.15) for RdRp gene and 34.19 (range of Ct v…
